# Supplementary material for: Transcriptome Alteration in the Diabetic Heart by Rosiglitazone: Implications for Cardiovascular Mortality
Source: PLoS One. 2008 Jul 9;3(7):e2609. doi: 10.1371/journal.pone.0002609 (PMC2481284; doi:10.1371/journal.pone.0002609)
Supplement: Gene List S1 — txt file of microarray results from untreated db/db vs. db/+ analysis (0.15 MB TXT) [file pone.0002609.s005.txt]

Gene Symbol	RefSeq ID	UGCluster [A]	Name	db-c vs db-het Score(d) [A]	db-c vs db-het Fold Change [A]
Cyp2b10	NM_009999	Mm.218749	Cytochrome P450, family 2, subfamily b, polypeptide 10	4.103350328	29.45278858
Kcnk1	NM_008430	Mm.10800	Potassium channel, subfamily K, member 1	7.816975794	26.02618926
Gdf8	NM_010834	-	growth differentiation factor 8 (Gdf8)	5.121069966	15.92750781
Cyp2b10	NM_009998	Mm.218749	Cytochrome P450, family 2, subfamily b, polypeptide 10	7.305342218	13.34852904
Cyp2b13	NM_007813	Mm.442176	Cytochrome P450, family 2, subfamily b, polypeptide 13	4.180058624	11.23609471
Tcf23	NM_053085	Mm.57874	Transcription factor 23	4.44876195	10.37430197
Egfbp2	NM_010115	-	epidermal growth factor binding protein type B (Egfbp2)	4.770418544	9.466949169
Cyp2b9	NM_010000	Mm.14413	Cytochrome P450, family 2, subfamily b, polypeptide 9	7.064892804	8.272756156
Cyp2b9	NM_010000	Mm.14413	Cytochrome P450, family 2, subfamily b, polypeptide 9	8.859377483	7.129697237
A_51_P395309	A_51_P395309	-	A_51_P395309	4.357564603	6.845869133
6030422H21Rik	AK031392	-	13 days embryo male testis cDNA, RIKEN full-length enriched library, clone:6030422H21	4.335349918	6.436236196
Fkbp5	NM_010220	Mm.276405	FK506 binding protein 5	9.761679792	6.114151578
Mmp8	NM_008611	Mm.16415	Matrix metallopeptidase 8	5.22084063	5.932439388
Spock2	BC060210	Mm.153429	Sparc/osteonectin, cwcv and kazal-like domains proteoglycan 2	4.706542719	5.750490648
Edn3	NM_007903	Mm.9478	Endothelin 3	6.585998658	5.718538155
A930011G23Rik	AK050558	Mm.295233	RIKEN cDNA A930011G23 gene	7.223425927	5.64345065
1110049B09Rik	AK004207	Mm.60083|Mm.447248	18-day embryo whole body cDNA, RIKEN full-length enriched library, clone:1110049B09 .	3.930743164	5.547597252
Agt	NM_007428	Mm.301626	Angiotensinogen (serpin peptidase inhibitor, clade A, member 8)	5.671082099	5.230249531
Cdo1	NM_033037	Mm.241056	Cysteine dioxygenase 1, cytosolic	4.910754925	5.207359808
Klk1b26	NM_010644	Mm.439663	Kallikrein 1-related petidase b26	5.532887999	5.036295992
Tcf23	NM_053085	Mm.57874	Transcription factor 23	13.6509065	4.981849688
Fetub	NM_021564	Mm.28461	Fetuin beta	4.01628082	4.838508913
Serpina3n	NM_009252	Mm.22650	Serine (or cysteine) peptidase inhibitor, clade A, member 3N	6.027923257	4.833839935
Mt1	AK154954	Mm.192991	Metallothionein 1	4.983252261	4.63192367
Ostn	NM_198112	Mm.390880	Osteocrin	4.058394736	4.600718023
Fkbp5	NM_010220	Mm.276405	FK506 binding protein 5	11.14403053	4.588217352
Srd5a2	NM_053188	Mm.38933	Steroid 5 alpha-reductase 2	5.405013139	4.521536074
Fkbp5	NM_010220	Mm.276405	FK506 binding protein 5	9.217179218	4.451841918
Scube1	NM_022723	Mm.40393	Signal peptide, CUB domain, EGF-like 1	4.610896869	4.436820141
Scd4	BC038322	Mm.313583	Stearoyl-coenzyme A desaturase 4	4.017509592	4.422257069
C3	NM_009778	Mm.19131	Complement component 3	4.988558336	4.317668279
Clca1	NM_009899	Mm.454553	Chloride channel calcium activated 1	5.55268166	4.210222693
1700007B13Rik	AK005692	Mm.84631	RIKEN cDNA 1700007B13 gene	5.479104316	4.161232792
Vwc2	NM_177033	Mm.337851	Von Willebrand factor C domain containing 2	4.872632063	4.137771939
NAP066348-1	NAP066348-1	-	NAP066348-1	8.755808425	4.052711123
9330159F19Rik	ENSMUST00000092627	Mm.132789|Mm.379334	adult male diencephalon cDNA, RIKEN full-length enriched library, clone:9330159F19 product:weakly similar to KIAA0408 .	5.265700525	3.98493913
Slc6a13	NM_144512	Mm.258596	Solute carrier family 6 (neurotransmitter transporter, GABA), member 13	4.790703324	3.885286769
Slc6a13	NM_144512	Mm.258596	Solute carrier family 6 (neurotransmitter transporter, GABA), member 13	4.244462574	3.806868945
Cdkn1a	NM_007669	Mm.195663	Cyclin-dependent kinase inhibitor 1A (P21)	5.127078118	3.744992518
Cdkn1a	NM_007669	Mm.195663	Cyclin-dependent kinase inhibitor 1A (P21)	5.316350516	3.726261743
Cdkn1a	NM_007669	Mm.195663	Cyclin-dependent kinase inhibitor 1A (P21)	5.271767795	3.708490566
Cpne6	NM_009947	Mm.5249	Copine VI	4.361591747	3.698635072
Cdkn1a	NM_007669	Mm.195663	Cyclin-dependent kinase inhibitor 1A (P21)	5.307857305	3.69152519
Cdkn1a	NM_007669	Mm.195663	Cyclin-dependent kinase inhibitor 1A (P21)	5.068142871	3.685129512
Cdkn1a	NM_007669	Mm.195663	Cyclin-dependent kinase inhibitor 1A (P21)	5.193360026	3.668682394
TC1677196	TC1677196	-	O89814_9GAMR (O89814) Glycosylated gag protein, partial (12%)	7.433139631	3.656539635
1200016E24Rik	AK035396	Mm.332931|Mm.458253|Mm.459011	adult male urinary bladder cDNA, RIKEN full-length enriched library, clone:9530030H05	8.50719012	3.655066068
Cdkn1a	NM_007669	Mm.195663	Cyclin-dependent kinase inhibitor 1A (P21)	5.215569266	3.638510315
Cdkn1a	NM_007669	Mm.195663	Cyclin-dependent kinase inhibitor 1A (P21)	5.033551578	3.635744322
Clec4f	NM_016751	Mm.3115	C-type lectin domain family 4, member f	4.526229891	3.610019741
Cdkn1a	NM_007669	Mm.195663	Cyclin-dependent kinase inhibitor 1A (P21)	5.014406613	3.573893062
Ncam1	X14526	Mm.4974|Mm.439182Mm.4974|Mm.439182Mm.4974|Mm.439182Mm.4974|Mm.439182Mm.4974|Mm.439182Mm.4974|Mm.439182Mm.4974|Mm.439182Mm.4974|Mm.439182Mm.4974|Mm.439182Mm.4974|Mm.439182Mm.4974|Mm.439182Mm.4974|Mm.439182Mm.4974|Mm.439182Mm.4974|Mm.439182Mm.4974|Mm.439182Mm.4974|Mm.439182Mm.4974|Mm.439182	Mouse ncam mRNA for neural cell adhesion molecule (NCAM) ex7 (part.)/ex(pi)/ex8 (part.).	4.582514565	3.543590704
Cdkn1a	NM_007669	Mm.195663	Cyclin-dependent kinase inhibitor 1A (P21)	5.048846597	3.516997598
Tmprss13	NM_001013373	Mm.394987|Mm.436885	transmembrane protease, serine 13 (Tmprss13)	4.510168558	3.429050159
4732473B16Rik	NM_175307	Mm.204656	RIKEN cDNA 4732473B16 gene	6.575572668	3.426155535
Ntn1	NM_008744	Mm.39095	Netrin 1	3.964735891	3.374000942
Pou3f1	NM_011141	Mm.297371|Mm.388885	POU domain, class 3, transcription factor 1 (Pou3f1)	4.986496829	3.327072356
Gpr160	AK154784	Mm.272019	G protein-coupled receptor 160	5.506429039	3.298692375
Cds1	NM_173370	Mm.46764	CDP-diacylglycerol synthase 1	5.708109357	3.293338311
Mbd1	AK007371	Mm.22522	Methyl-CpG binding domain protein 1	5.546117511	3.179561032
Pde11a	AK050924	Mm.246613	Phosphodiesterase 11A	6.981074345	3.164452181
Clca2	NM_030601	Mm.20897	Chloride channel calcium activated 2	5.226313908	3.149982721
Ddit4	NM_029083	Mm.21697	DNA-damage-inducible transcript 4	4.475459426	3.147917978
Slc10a6	NM_029415	Mm.7446	Solute carrier family 10 (sodium/bile acid cotransporter family), member 6	4.924276634	3.121730543
AK076354	AK076354	-	10 days neonate skin cDNA, RIKEN full-length enriched library, clone:4732457O16	4.246725599	3.079272753
Epor	NM_010149	Mm.2653	Erythropoietin receptor	7.30062991	3.014848399
BC055107	NM_183187	Mm.256058|Mm.443686	cDNA sequence BC055107 (BC055107)	4.744892532	2.960075477
Gabrr2	NM_008076	Mm.6227	Gamma-aminobutyric acid (GABA-C) receptor, subunit rho 2	3.957332306	2.935854633
Arhgap24	AK086270	Mm.440191	Rho GTPase activating protein 24	4.643647718	2.855647031
Ptk2b	NM_172498	Mm.21613	PTK2 protein tyrosine kinase 2 beta	5.07754351	2.844751471
Lgals4	NM_010706	Mm.210336	Lectin, galactose binding, soluble 4	4.154662199	2.83740036
Abhd1	AK162873	Mm.389615	Abhydrolase domain containing 1	5.478289606	2.827368552
Kcnj4	NM_008427	Mm.140760	Potassium inwardly-rectifying channel, subfamily J, member 4	5.064275869	2.681716537
Msx2	NM_013601	Mm.1763	Homeo box, msh-like 2	4.734564934	2.674318774
Lta	NM_010735	Mm.87787	Lymphotoxin A	4.868816434	2.658873904
Map3k6	NM_016693	Mm.36640	Mitogen-activated protein kinase kinase kinase 6	9.016563134	2.650928721
2300002D11Rik	BC049168	Mm.151594	RIKEN cDNA 2300002D11 gene	7.160765843	2.641969515
AK040144	AK040144	-	0 day neonate thymus cDNA, RIKEN full-length enriched library, clone:A430069L09 .	9.698466637	2.641703013
Mt1	NM_013602	Mm.192991	Metallothionein 1	5.329649011	2.612048196
Acot2	NM_134188	Mm.371675	Acyl-CoA thioesterase 2	4.467437049	2.610967141
Cdh22	NM_174988	Mm.151819	Cadherin 22	4.050312995	2.607667052
Olfr190	NM_146397	Mm.377476	Olfactory receptor 190	6.033887997	2.599660723
Ncam1	NM_010875	Mm.4974|Mm.439182Mm.4974|Mm.439182Mm.4974|Mm.439182Mm.4974|Mm.439182Mm.4974|Mm.439182Mm.4974|Mm.439182Mm.4974|Mm.439182Mm.4974|Mm.439182Mm.4974|Mm.439182Mm.4974|Mm.439182Mm.4974|Mm.439182Mm.4974|Mm.439182Mm.4974|Mm.439182Mm.4974|Mm.439182Mm.4974|Mm.439182Mm.4974|Mm.439182Mm.4974|Mm.439182	neural cell adhesion molecule 1 (Ncam1)	4.867913349	2.592834575
Chd7	AK172025	Mm.138792	Chromodomain helicase DNA binding protein 7	5.43023432	2.591565718
Ncam1	NM_010875	Mm.4974|Mm.439182Mm.4974|Mm.439182Mm.4974|Mm.439182Mm.4974|Mm.439182Mm.4974|Mm.439182Mm.4974|Mm.439182Mm.4974|Mm.439182Mm.4974|Mm.439182Mm.4974|Mm.439182Mm.4974|Mm.439182Mm.4974|Mm.439182Mm.4974|Mm.439182Mm.4974|Mm.439182Mm.4974|Mm.439182Mm.4974|Mm.439182Mm.4974|Mm.439182Mm.4974|Mm.439182	neural cell adhesion molecule 1 (Ncam1)	6.257692201	2.584774711
Fcna	NM_007995	Mm.10510	Ficolin A	4.439435764	2.5825922
Nfil3	NM_017373	Mm.136604	Nuclear factor, interleukin 3, regulated	4.573938094	2.575922646
Cds1	NM_173370	Mm.46764	CDP-diacylglycerol synthase 1	4.800513178	2.575143391
Slc25a42	NM_001007570	Mm.185413	Solute carrier family 25, member 42	4.119891345	2.572075752
Best3	AK049492	Mm.339322	Bestrophin 3	4.190241243	2.571591568
Susd4	NM_144796	Mm.331052|Mm.440345	sushi domain containing 4 (Susd4)	4.831649604	2.562470995
Map3k6	NM_016693	Mm.36640	Mitogen-activated protein kinase kinase kinase 6	9.386748963	2.544510281
Lrrc50	NM_026648	Mm.440424	Leucine rich repeat containing 50	4.183262197	2.530923888
Olfr482	NM_146733	Mm.349555	Olfactory receptor 482	3.924986199	2.516066889
Mt1	NM_013602	Mm.192991	Metallothionein 1	7.641340784	2.512716584
Abca4	NM_007378	Mm.3918	ATP-binding cassette, sub-family A (ABC1), member 4	7.004149217	2.503328759
D330001F17Rik	AK090131	Mm.123240	RIKEN cDNA D330001F17 gene	4.553259801	2.502058563
Lta	NM_010735	Mm.87787	Lymphotoxin A	5.2148339	2.500230964
Ccl11	NM_011330	Mm.4686	Small chemokine (C-C motif) ligand 11	4.289611444	2.475624228
Clec4d	NM_010819	Mm.441101	C-type lectin domain family 4, member d	4.859835367	2.470977882
Mt1	NM_013602	Mm.192991	Metallothionein 1	6.191076604	2.450772532
Lta	NM_010735	Mm.87787	Lymphotoxin A	4.382388808	2.441627284
Mfsd4	NM_172510	Mm.208445	Major facilitator superfamily domain containing 4	7.678605948	2.435550897
Mt1	NM_013602	Mm.192991	Metallothionein 1	7.434902218	2.434995117
Pthr1	NM_011199	Mm.3542	Parathyroid hormone receptor 1	5.626289493	2.420670485
Lta	NM_010735	Mm.87787	Lymphotoxin A	4.130553006	2.40947032
Tg	NM_009375	Mm.441333	Thyroglobulin	4.508499884	2.405807192
Mt1	NM_013602	Mm.192991	Metallothionein 1	6.879352922	2.395280909
Irx1	NM_010573	Mm.316056	Iroquois related homeobox 1 (Drosophila)	5.208294501	2.392316329
Ttc25	AK016657	Mm.31590	Tetratricopeptide repeat domain 25	6.126751912	2.386895588
Ncam1	NM_010875	Mm.4974|Mm.439182Mm.4974|Mm.439182Mm.4974|Mm.439182Mm.4974|Mm.439182Mm.4974|Mm.439182Mm.4974|Mm.439182Mm.4974|Mm.439182Mm.4974|Mm.439182Mm.4974|Mm.439182Mm.4974|Mm.439182Mm.4974|Mm.439182Mm.4974|Mm.439182Mm.4974|Mm.439182Mm.4974|Mm.439182Mm.4974|Mm.439182Mm.4974|Mm.439182Mm.4974|Mm.439182	neural cell adhesion molecule 1 (Ncam1)	5.089561406	2.380959748
Fgf10	NM_008002	Mm.317323	Fibroblast growth factor 10	4.188127959	2.379038284
5430407P10Rik	NM_144883	Mm.133542	RIKEN cDNA 5430407P10 gene	6.941470405	2.369962721
Txnip	NM_001009935	Mm.410189|Mm.445044Mm.410189|Mm.445044	thioredoxin interacting protein (Txnip), transcript variant 1	4.441263679	2.364132808
Ncam1	NM_010875	Mm.4974|Mm.439182Mm.4974|Mm.439182Mm.4974|Mm.439182Mm.4974|Mm.439182Mm.4974|Mm.439182Mm.4974|Mm.439182Mm.4974|Mm.439182Mm.4974|Mm.439182Mm.4974|Mm.439182Mm.4974|Mm.439182Mm.4974|Mm.439182Mm.4974|Mm.439182Mm.4974|Mm.439182Mm.4974|Mm.439182Mm.4974|Mm.439182Mm.4974|Mm.439182Mm.4974|Mm.439182	neural cell adhesion molecule 1 (Ncam1)	4.1338998	2.36040546
Ptk2b	NM_172498	Mm.21613	PTK2 protein tyrosine kinase 2 beta	7.861196514	2.360403456
Sdk1	NM_177879	Mm.151931|Mm.406697	sidekick homolog 1 (chicken) (Sdk1)	4.162301278	2.35892672
Mt1	NM_013602	Mm.192991	Metallothionein 1	6.635714554	2.357652664
Abhd1	NM_021304	Mm.389615	Abhydrolase domain containing 1	5.885091066	2.331989038
TC1676807	TC1676807	-	Q6NS85_MOUSE (Q6NS85) Sgk protein, partial (45%)	4.530651562	2.320965473
Tktl2	NM_028927	Mm.159193	Transketolase-like 2	4.788768237	2.320288629
Lta	NM_010735	Mm.87787	Lymphotoxin A	5.500200003	2.315934871
Ogdhl	XM_138959	Mm.318302	Oxoglutarate dehydrogenase-like	6.348601809	2.315546213
Mt1	NM_013602	Mm.192991	Metallothionein 1	6.498030674	2.310383323
Tcl1b1	NM_013773	Mm.241933	T-cell leukemia/lymphoma 1B, 1	4.189884304	2.30897368
Dido1	NM_011805	Mm.253836|Mm.412167Mm.253836|Mm.412167Mm.253836|Mm.412167Mm.253836|Mm.412167Mm.253836|Mm.412167	death inducer-obliterator 1 (Dido1), transcript variant 1	4.196875496	2.307257717
Phyhd1	NM_172267	Mm.297949	Phytanoyl-CoA dioxygenase domain containing 1	4.725063523	2.300055765
Itgb8	XM_484197	Mm.217000	Integrin beta 8	5.209218696	2.283338346
Csdc2	NM_145473	Mm.22524	Cold shock domain containing C2, RNA binding	7.598922597	2.280881622
Mt1	NM_013602	Mm.192991	Metallothionein 1	7.062362263	2.265530791
AK054507	AK054507	-	2 days pregnant adult female ovary cDNA, RIKEN full-length enriched library, clone:E330033P12	7.040114148	2.264355046
Lta	NM_010735	Mm.87787	Lymphotoxin A	4.318218985	2.262802911
Mt1	NM_013602	Mm.192991	Metallothionein 1	7.231751319	2.254738449
Dpyd	NM_170778	Mm.27907	Dihydropyrimidine dehydrogenase	5.773625563	2.253033989
Nfil3	NM_017373	Mm.136604	Nuclear factor, interleukin 3, regulated	4.278181095	2.253001315
TC1671275	TC1671275	-	Q69566_9BETA (Q69566) U88, partial (5%)	4.952707918	2.251506453
Cyp1b1	NM_009994	Mm.214016	Cytochrome P450, family 1, subfamily b, polypeptide 1	7.332781177	2.245951392
Baiap2	NM_130862	Mm.197534	Brain-specific angiogenesis inhibitor 1-associated protein 2	6.546622899	2.245367851
Adamts1	NM_009621	Mm.1421	A disintegrin-like and metallopeptidase (reprolysin type) with thrombospondin type 1 motif, 1	4.413725225	2.239059118
1700054O13Rik	NM_026096	Mm.46146	RIKEN cDNA 1700054O13 gene	5.932613927	2.235692429
3100002J23Rik	AK013920	Mm.296819	RIKEN cDNA 3100002J23 gene	5.423803836	2.232250015
Nmb	NM_026523	Mm.22246	Neuromedin B	4.394982282	2.232174986
Phactr3	NM_028806	Mm.44413|Mm.396744Mm.44413|Mm.396744	phosphatase and actin regulator 3 (Phactr3), transcript variant 1	5.8444875	2.231471447
Ncam1	NM_010875	Mm.4974|Mm.439182Mm.4974|Mm.439182Mm.4974|Mm.439182Mm.4974|Mm.439182Mm.4974|Mm.439182Mm.4974|Mm.439182Mm.4974|Mm.439182Mm.4974|Mm.439182Mm.4974|Mm.439182Mm.4974|Mm.439182Mm.4974|Mm.439182Mm.4974|Mm.439182Mm.4974|Mm.439182Mm.4974|Mm.439182Mm.4974|Mm.439182Mm.4974|Mm.439182Mm.4974|Mm.439182	neural cell adhesion molecule 1 (Ncam1)	6.205520291	2.231411162
Lipe	NM_010719	Mm.333679	Lipase, hormone sensitive	4.547417185	2.224991071
Cebpd	NM_007679	Mm.347407	CCAAT/enhancer binding protein (C/EBP), delta	5.068984874	2.208491883
C3	NM_009778	Mm.19131	Complement component 3	4.058864169	2.205340112
C3	NM_009778	Mm.19131	Complement component 3	4.343143282	2.193675644
1300010F03Rik	BC019143	Mm.159651	RIKEN cDNA 1300010F03 gene	5.187075719	2.188279347
Lta	NM_010735	Mm.87787	Lymphotoxin A	4.197312777	2.181890275
Lta	NM_010735	Mm.87787	Lymphotoxin A	5.119127228	2.168343987
Ncam1	NM_010875	Mm.4974|Mm.439182Mm.4974|Mm.439182Mm.4974|Mm.439182Mm.4974|Mm.439182Mm.4974|Mm.439182Mm.4974|Mm.439182Mm.4974|Mm.439182Mm.4974|Mm.439182Mm.4974|Mm.439182Mm.4974|Mm.439182Mm.4974|Mm.439182Mm.4974|Mm.439182Mm.4974|Mm.439182Mm.4974|Mm.439182Mm.4974|Mm.439182Mm.4974|Mm.439182Mm.4974|Mm.439182	neural cell adhesion molecule 1 (Ncam1)	4.66922909	2.164958583
1190003J15Rik	NM_029821	Mm.272359	RIKEN cDNA 1190003J15 gene	4.046191434	2.159348365
5330437I02Rik	NM_177028	Mm.183576	RIKEN cDNA 5330437I02 gene	5.007141821	2.155014607
Serinc2	NM_172702	Mm.45132	Serine incorporator 2	7.402735292	2.151181243
Cubn	XM_130038	Mm.313915|Mm.457188	cubilin (intrinsic factor-cobalamin receptor), transcript variant 1 (Cubn)	5.704034808	2.132184625
Fbxo21	NM_145564	Mm.21912	F-box protein 21	5.251539317	2.122049511
Ncam1	NM_010875	Mm.4974|Mm.439182Mm.4974|Mm.439182Mm.4974|Mm.439182Mm.4974|Mm.439182Mm.4974|Mm.439182Mm.4974|Mm.439182Mm.4974|Mm.439182Mm.4974|Mm.439182Mm.4974|Mm.439182Mm.4974|Mm.439182Mm.4974|Mm.439182Mm.4974|Mm.439182Mm.4974|Mm.439182Mm.4974|Mm.439182Mm.4974|Mm.439182Mm.4974|Mm.439182Mm.4974|Mm.439182	neural cell adhesion molecule 1 (Ncam1)	4.524793416	2.114981611
Map3k15	BC031147	Mm.386889	Mitogen-activated protein kinase kinase kinase 15	5.877491257	2.103208543
5430407P10Rik	NM_144883	Mm.133542	RIKEN cDNA 5430407P10 gene	10.68049999	2.103122973
Sgk	NM_011361	Mm.28405	Serum/glucocorticoid regulated kinase	5.147402567	2.091534979
Fkbp10	NM_010221	Mm.3894	FK506 binding protein 10	5.214622635	2.089183183
Btnl9	NM_172793	Mm.130787	Butyrophilin-like 9	4.249392684	2.086535929
Pfkfb1	NM_008824	Mm.249131	6-phosphofructo-2-kinase/fructose-2,6-biphosphatase 1	4.124295176	2.085695507
Inhbb	NM_008381	Mm.3092	Inhibin beta-B	9.44047415	2.077936433
Tox	NM_145711	Mm.392733|Mm.435828Mm.392733|Mm.435828Mm.392733|Mm.435828	thymocyte selection-associated HMG box gene (Tox)	4.32451114	2.070248281
S3-12	NM_020568	Mm.12966	Plasma membrane associated protein, S3-12	7.437954342	2.06266385
Abl2	NM_009595	Mm.329515	V-abl Abelson murine leukemia viral oncogene 2 (arg, Abelson-related gene)	5.239842055	2.062351931
Micall1	AK077217	Mm.196480	Microtubule associated monoxygenase, calponin and LIM domain containing -like 1	4.38475195	2.062138637
Ncam1	NM_010875	Mm.4974|Mm.439182Mm.4974|Mm.439182Mm.4974|Mm.439182Mm.4974|Mm.439182Mm.4974|Mm.439182Mm.4974|Mm.439182Mm.4974|Mm.439182Mm.4974|Mm.439182Mm.4974|Mm.439182Mm.4974|Mm.439182Mm.4974|Mm.439182Mm.4974|Mm.439182Mm.4974|Mm.439182Mm.4974|Mm.439182Mm.4974|Mm.439182Mm.4974|Mm.439182Mm.4974|Mm.439182	neural cell adhesion molecule 1 (Ncam1)	4.316245389	2.058223637
Mfsd4	BC058790	Mm.208445	Major facilitator superfamily domain containing 4	3.955442078	2.046102399
Tacc2	NM_001004468	Mm.86322	Transforming, acidic coiled-coil containing protein 2	5.691428571	2.041286805
Lama5	XM_203796	Mm.4339	Laminin, alpha 5	4.38765871	2.028955398
Lta	NM_010735	Mm.87787	Lymphotoxin A	5.481259592	2.028704689
Dpep1	NM_007876	Mm.20388	Dipeptidase 1 (renal)	6.348374134	2.018004984
Tacc2	NM_001004468	Mm.86322	Transforming, acidic coiled-coil containing protein 2	6.399560504	2.016582448
Cry1	NM_007771	Mm.26237	Cryptochrome 1 (photolyase-like)	4.114948819	2.015805784
Plekhf1	NM_024413	Mm.333798	Pleckstrin homology domain containing, family F (with FYVE domain) member 1	7.585045682	2.002280734
3110049J23Rik	NM_026085	Mm.368563	RIKEN cDNA 3110049J23 gene	4.495125806	2.001986282
Ibrdc2	NM_146042	Mm.287609|Mm.444782|Mm.461654Mm.287609|Mm.444782	IBR domain containing 2 (Ibrdc2)	5.179787948	1.996349181
Ccnjl	NM_001045530	Mm.247595	Cyclin J-like	15.13868156	1.993406265
Amhr2	NM_144547	Mm.60331	Anti-Mullerian hormone type 2 receptor	4.585719482	1.991110098
Trim68	ENSMUST00000082175	Mm.39043	tripartite motif containing 68	4.051280418	1.97922344
Dot1l	NM_199322	Mm.152371|Mm.393160Mm.152371|Mm.393160Mm.152371|Mm.393160	DOT1-like, histone H3 methyltransferase (S. cerevisiae) (Dot1l)	9.421530715	1.978278594
Enc1	NM_007930	Mm.241073	Ectodermal-neural cortex 1	4.594289707	1.970806821
AK048816	AK048816	-	0 day neonate cerebellum cDNA, RIKEN full-length enriched library, clone:C230072H19	4.624039345	1.963393371
Tmem164	NM_177592	Mm.249648	Transmembrane protein 164	4.60886542	1.962725474
AK043363	AK043363	-	7 days neonate cerebellum cDNA, RIKEN full-length enriched library, clone:A730088K04	4.478097622	1.962425969
Senp7	AK040314	Mm.255784	SUMO1/sentrin specific peptidase 7	3.926394959	1.955323554
Asah2	NM_018830	Mm.104900	N-acylsphingosine amidohydrolase 2	5.752279759	1.949338149
Tmem46	NM_145463	Mm.275409	Transmembrane protein 46	3.933378908	1.940676077
ENSMUST00000037357	ENSMUST00000037357	-	ENSMUST00000037357	6.592214182	1.937891341
Zdhhc14	NM_146073	Mm.311028|Mm.362390|Mm.399660Mm.311028|Mm.362390	zinc finger, DHHC domain containing 14 (Zdhhc14)	6.128333385	1.936608053
Zfp31	NM_177758	-	zinc finger protein 31 (Zfp31)	4.054354774	1.932102397
Adamts3	AK031900	Mm.133062|Mm.442129Mm.133062|Mm.442129Mm.133062|Mm.442129	adult male medulla oblongata cDNA, RIKEN full-length enriched library, clone:6330442E02 product:similar to A DISINTEGRIN-LIKE AND METALLOPROTEASE DOMAIN WITH THROMBOSPONDIN TYPE I MOTIFS 3 (FRAGMENT) ....	4.076053851	1.930724763
Eef2k	AK037231	Mm.25997|Mm.361795Mm.25997|Mm.361795Mm.25997|Mm.361795	6 days neonate skin cDNA, RIKEN full-length enriched library, clone:A030012A21 product:eukaryotic elongation factor-2 kinase.	4.837805381	1.923788174
Masp1	AK043055	Mm.1213	Mannan-binding lectin serine peptidase 1	5.097226719	1.923370267
Mboat5	NM_145130	Mm.273915	Membrane bound O-acyltransferase domain containing 5	8.784692593	1.922300116
Bcl2l1	NM_009743	Mm.238213	Bcl2-like 1	5.271281513	1.914531499
9830169C18Rik	NM_172581	Mm.259468	RIKEN cDNA 9830169C18 gene	7.575950004	1.911071576
Fas	AK086933	Mm.1626	Fas (TNF receptor superfamily member)	5.266982109	1.908654495
Tg	NM_009375	Mm.441333	Thyroglobulin	4.894426758	1.906796136
Mmp3	NM_010809	Mm.4993	Matrix metallopeptidase 3	4.30095792	1.900850589
Adamts9	AK030699	Mm.158235|Mm.257557Mm.158235|Mm.257557Mm.158235|Mm.257557	10 days neonate head cDNA, RIKEN full-length enriched library, clone:5530401L07 .	5.020441867	1.894289385
E130119H09Rik	AK021396	Mm.160095	RIKEN cDNA E130119H09 gene	4.051017455	1.894220488
Rpusd2	NM_173450	Mm.33617|Mm.354742	RNA pseudouridylate synthase domain containing 2 (Rpusd2)	6.417750397	1.893560797
Mgst1	NM_019946	Mm.14796	Microsomal glutathione S-transferase 1	4.232679413	1.893013528
Ela1	NM_033612	Mm.2131	Elastase 1, pancreatic	6.014078357	1.892518165
Hsd17b11	NM_053262	Mm.46019	Hydroxysteroid (17-beta) dehydrogenase 11	4.011378922	1.890230915
Amy1	NM_007446	Mm.439727	Amylase 1, salivary	6.155266655	1.876494528
Crlf1	NM_018827	Mm.335584	Cytokine receptor-like factor 1	4.994295906	1.874728805
Sema6b	NM_013662	Mm.8029	Sema domain, transmembrane domain (TM), and cytoplasmic domain, (semaphorin) 6B	3.928156258	1.870330666
Bcl2l1	NM_009743	Mm.238213	Bcl2-like 1	5.339640718	1.859465102
CB588406	CB588406	-	AGENCOURT_12600125 NIH_MGC_136 cDNA clone IMAGE:30290747 5' sequence	4.76772823	1.855134342
Bcl2l1	NM_009743	Mm.238213	Bcl2-like 1	6.145027044	1.849849218
Alas1	NM_020559	Mm.290578	Aminolevulinic acid synthase 1	4.481581162	1.847829167
Cdc42ep4	NM_020006	Mm.293378	CDC42 effector protein (Rho GTPase binding) 4	4.150833264	1.845674057
Xrra1	AK154558	Mm.440757	X-ray radiation resistance associated 1	4.19415607	1.845269741
Bcl2l1	NM_009743	Mm.238213	Bcl2-like 1	7.16897412	1.839574764
Abca7	NM_013850	Mm.103351|Mm.395408Mm.103351|Mm.395408	ATP-binding cassette, sub-family A (ABC1), member 7 (Abca7)	6.917978629	1.833384847
Rbed1	NM_144917	Mm.167232	RNA binding motif and ELMO domain 1	6.821123786	1.830986149
Acsl1	NM_007981	Mm.210323	Acyl-CoA synthetase long-chain family member 1	6.446182022	1.829008548
Rasgef1b	NM_181318	Mm.259074	RasGEF domain family, member 1B	4.217924076	1.819174665
Lipe	NM_010719	Mm.333679	Lipase, hormone sensitive	4.159479635	1.81546139
Ercc4	NM_015769	Mm.287837|Mm.440459Mm.287837|Mm.440459	excision repair cross-complementing rodent repair deficiency, complementation group 4 (Ercc4)	4.370697274	1.813900807
Acox1	NM_015729	Mm.356689	Acyl-Coenzyme A oxidase 1, palmitoyl	5.942782253	1.812765539
Cldn15	NM_021719	Mm.87202	Claudin 15	4.734442245	1.809920605
Slc25a22	NM_026646	Mm.33729	Solute carrier family 25 (mitochondrial carrier, glutamate), member 22	4.870765774	1.809535293
Smc1b	NM_080470	Mm.182737	Structural maintenace of chromosomes 1B	4.329868444	1.806573825
Sulf2	NM_028072	Mm.383702	Sulfatase 2	4.761193081	1.804383657
Adra2a	NM_007417	Mm.235195|Mm.456877Mm.235195|Mm.456877Mm.235195|Mm.456877	adrenergic receptor, alpha 2a (Adra2a)	4.183752353	1.803581485
AK079126	AK079126	-	12 days embryo embryonic body between diaphragm region and neck cDNA, RIKEN full-length enriched library, clone:9430028P18 product:hypothetical Arginine-rich region containing protein.	5.737573461	1.800107014
Sulf2	NM_028072	Mm.383702	Sulfatase 2	5.305638559	1.798056162
Bcl2l1	NM_009743	Mm.238213	Bcl2-like 1	7.158485955	1.79522637
Bcl2l1	NM_009743	Mm.238213	Bcl2-like 1	6.370634175	1.794545182
Bcl2l1	NM_009743	Mm.238213	Bcl2-like 1	5.965714026	1.794291528
Pex11a	NM_011068	Mm.20615	Peroxisomal biogenesis factor 11a	8.213283553	1.793941392
Rassf4	NM_178045	Mm.257931	Ras association (RalGDS/AF-6) domain family 4	5.233213577	1.79247507
Bcl2l1	NM_009743	Mm.238213	Bcl2-like 1	7.253290064	1.789908072
Ela1	AK007931	Mm.2131	Elastase 1, pancreatic	4.23785379	1.789312564
Chgb	NM_007694	Mm.255241	Chromogranin B	4.304837159	1.788250904
Bcl2l1	NM_009743	Mm.238213	Bcl2-like 1	6.89526438	1.78522966
Ccdc96	NM_025725	Mm.42368	Coiled-coil domain containing 96	4.24545468	1.78430423
Fbxo21	NM_145564	Mm.21912	F-box protein 21	5.878431117	1.783495631
1300010F03Rik	AK129164	Mm.159651	RIKEN cDNA 1300010F03 gene	4.086151228	1.781598087
Pex11a	NM_011068	Mm.20615	Peroxisomal biogenesis factor 11a	10.89633574	1.780815125
Ubc	NM_019639	Mm.331	Ubiquitin C	4.702968716	1.776497508
Kcnd3	NM_019931	Mm.44530	Potassium voltage-gated channel, Shal-related family, member 3	5.932438457	1.774353991
Bcl2l1	NM_009743	Mm.238213	Bcl2-like 1	5.942071515	1.774061081
Fbxo31	NM_133765	Mm.24829	F-box protein 31	7.874761309	1.774054698
Acadl	NM_007381	Mm.2445	Acyl-Coenzyme A dehydrogenase, long-chain	4.915006877	1.771308484
Pex11a	NM_011068	Mm.20615	Peroxisomal biogenesis factor 11a	8.771859698	1.771274441
Trim35	NM_029979	Mm.43871|Mm.443921Mm.43871|Mm.443921Mm.43871|Mm.443921	tripartite motif-containing 35 (Trim35)	4.05459007	1.77020402
Bcl2l1	NM_009743	Mm.238213	Bcl2-like 1	6.526265983	1.768780257
3110049J23Rik	NM_026085	Mm.368563	RIKEN cDNA 3110049J23 gene	5.038624996	1.7681722
Ubc	NM_019639	Mm.331	Ubiquitin C	4.61939756	1.76535189
Pex11a	NM_011068	Mm.20615	Peroxisomal biogenesis factor 11a	9.955134877	1.764525374
4930546O09Rik	BY715650	Mm.310587	RIKEN cDNA 4930546O09 gene	4.110562002	1.763953141
Uchl1	NM_011670	Mm.29807	Ubiquitin carboxy-terminal hydrolase L1	4.644393598	1.762454649
Gpr56	NM_018882	Mm.290834	G protein-coupled receptor 56	4.980439372	1.762044632
Pex11a	NM_011068	Mm.20615	Peroxisomal biogenesis factor 11a	9.029515688	1.76155438
Amy1	NM_007446	Mm.439727	Amylase 1, salivary	4.228644451	1.75283194
2210010C17Rik	NM_027308	Mm.98583	RIKEN cDNA 2210010C17 gene	5.476760053	1.74882415
Cited2	NM_010828	Mm.272321	Cbp/p300-interacting transactivator, with Glu/Asp-rich carboxy-terminal domain, 2	4.646089123	1.748716127
Dag1	NM_010017	Mm.7524|Mm.457876Mm.7524|Mm.457876	dystroglycan 1 (Dag1)	3.990543232	1.745233693
Fbxo44	NM_173401	Mm.220327	F-box protein 44	3.944350142	1.744171069
Bcl2l1	NM_009743	Mm.238213	Bcl2-like 1	5.909402562	1.743797781
A_51_P305138	A_51_P305138	-	A_51_P305138	4.932702141	1.742544162
Ubc	NM_019639	Mm.331	Ubiquitin C	4.673825641	1.740290388
Smad6	NM_008542	Mm.325757	MAD homolog 6 (Drosophila)	7.069724187	1.740181733
Pex11a	NM_011068	Mm.20615	Peroxisomal biogenesis factor 11a	8.253239392	1.739927994
Ubc	NM_019639	Mm.331	Ubiquitin C	4.102774231	1.738914238
Pex11a	NM_011068	Mm.20615	Peroxisomal biogenesis factor 11a	9.632715401	1.737737841
Ryr3	XM_619795	Mm.436657	Ryanodine receptor 3	5.446027921	1.737305775
Ubc	NM_019639	Mm.331	Ubiquitin C	4.177776139	1.736764367
Pex11a	NM_011068	Mm.20615	Peroxisomal biogenesis factor 11a	8.998721953	1.735158937
1110036O03Rik	NM_176830	Mm.4940	RIKEN cDNA 1110036O03 gene	5.029984569	1.73404157
A930008G19Rik	NM_212473	Mm.225649	RIKEN cDNA A930008G19 gene	4.285471142	1.731414669
Eef2k	NM_007908	Mm.25997|Mm.361795Mm.25997|Mm.361795Mm.25997|Mm.361795	eukaryotic elongation factor-2 kinase (Eef2k)	6.136722633	1.730614504
Ubc	NM_019639	Mm.331	Ubiquitin C	4.168536727	1.728123369
Herpud1	NM_022331	Mm.29151	Homocysteine-inducible, endoplasmic reticulum stress-inducible, ubiquitin-like domain member 1	5.150168906	1.72642887
Fzd8	NM_008058	Mm.184289	Frizzled homolog 8 (Drosophila)	4.182279763	1.725584579
4833442J19Rik	NM_177101	Mm.274099	RIKEN cDNA 4833442J19 gene	5.595826611	1.722784646
Gsta2	NM_008182	Mm.422778	Glutathione S-transferase, alpha 2 (Yc2)	4.577678687	1.722105554
1110036O03Rik	AK029271	Mm.4940	RIKEN cDNA 1110036O03 gene	5.087011516	1.721546691
Ecm1	NM_007899	Mm.3433	Extracellular matrix protein 1	4.366356997	1.721212645
Hisppd1	NM_173760	Mm.220817|Mm.417682Mm.220817|Mm.417682Mm.220817|Mm.417682	histidine acid phosphatase domain containing 1 (Hisppd1)	4.883192064	1.717414034
Ubc	NM_019639	Mm.331	Ubiquitin C	3.951106508	1.716725767
Pex11a	NM_011068	Mm.20615	Peroxisomal biogenesis factor 11a	9.456644677	1.715661774
Gata6	NM_010258	Mm.329287	GATA binding protein 6	4.80142506	1.708867672
Pex11a	NM_011068	Mm.20615	Peroxisomal biogenesis factor 11a	8.76528282	1.70850251
Chgb	NM_007694	Mm.255241	Chromogranin B	4.472302616	1.704904129
Gsta1	NM_008181	Mm.458324	Glutathione S-transferase, alpha 1 (Ya)	4.33789796	1.704601837
Fgfr4	NM_008011	Mm.276715	Fibroblast growth factor receptor 4	4.279004752	1.702637502
Arhgap24	NM_146161	Mm.440191	Rho GTPase activating protein 24	7.357830566	1.699747802
Aox1	NM_009676	Mm.26787	Aldehyde oxidase 1	5.10760142	1.69784654
Gm944	NM_001033445	Mm.312276	Gene model 944, (NCBI)	4.451048504	1.694850616
Pim3	NM_145478	Mm.400129|Mm.445043	proviral integration site 3 (Pim3)	4.417010564	1.692473721
Adamts15	NM_001024139	Mm.65867	A disintegrin-like and metallopeptidase (reprolysin type) with thrombospondin type 1 motif, 15	6.032484911	1.692025168
Ncam1	NM_010875	Mm.4974|Mm.439182Mm.4974|Mm.439182Mm.4974|Mm.439182Mm.4974|Mm.439182Mm.4974|Mm.439182Mm.4974|Mm.439182Mm.4974|Mm.439182Mm.4974|Mm.439182Mm.4974|Mm.439182Mm.4974|Mm.439182Mm.4974|Mm.439182Mm.4974|Mm.439182Mm.4974|Mm.439182Mm.4974|Mm.439182Mm.4974|Mm.439182Mm.4974|Mm.439182Mm.4974|Mm.439182	neural cell adhesion molecule 1 (Ncam1)	4.996769391	1.688654182
Ubc	NM_019639	Mm.331	Ubiquitin C	4.10878453	1.686619597
Ubc	NM_019639	Mm.331	Ubiquitin C	4.215736774	1.685013591
Dctn6	NM_011722	Mm.150373	Dynactin 6	9.415479191	1.681953446
Cat	NM_009804	Mm.4215	Catalase	6.92097558	1.681663483
4931408A02Rik	NM_027627	Mm.253077	RIKEN cDNA 4931408A02 gene	4.88838157	1.681246676
Dixdc1	BC024834	Mm.82598	DIX domain containing 1	4.2383891	1.680571885
Ubc	NM_019639	Mm.331	Ubiquitin C	4.400028093	1.677007437
Cited2	U86445	Mm.272321	Cbp/p300-interacting transactivator, with Glu/Asp-rich carboxy-terminal domain, 2	4.230158459	1.675464482
Irx1	AK133937	Mm.316056	Iroquois related homeobox 1 (Drosophila)	4.161422853	1.673682727
Pxmp4	NM_021534	Mm.24673	Peroxisomal membrane protein 4	7.43594591	1.672999475
AB112350	NM_178728	Mm.153292	CDNA sequence AB112350	4.954766853	1.672259208
Cited2	NM_010828	Mm.272321	Cbp/p300-interacting transactivator, with Glu/Asp-rich carboxy-terminal domain, 2	7.226510517	1.669982305
LOC676546	XM_990990	-	similar to monocyte to macrophage differentiation-associated (LOC676546)	6.097156645	1.669556528
Als2cr13	NM_001037725	Mm.258250	Amyotrophic lateral sclerosis 2 (juvenile) chromosome region, candidate 13 (human)	4.575233964	1.669111993
Adam11	BC054536	Mm.89854	A disintegrin and metallopeptidase domain 11	4.726770899	1.669047949
Dyx1c1	NM_026314	Mm.31817|Mm.433745	dyslexia susceptibility 1 candidate 1 homolog (human) (Dyx1c1)	6.71871378	1.668451561
4833442J19Rik	NM_177101	Mm.274099	RIKEN cDNA 4833442J19 gene	5.262927855	1.667427071
1810022C23Rik	NM_026947	Mm.441274	RIKEN cDNA 1810022C23 gene	5.502533728	1.658168351
ENSMUST00000045536	ENSMUST00000045536	-	Cobl-like 1	8.056030047	1.657717071
Thsd7a	XM_287555	Mm.320644	Thrombospondin, type I, domain containing 7A	5.136166348	1.657682402
Retsat	NM_026159	Mm.305108	Retinol saturase (all trans retinol 13,14 reductase)	5.014172592	1.65684172
Ptprf	NM_011213	Mm.29855	Protein tyrosine phosphatase, receptor type, F	4.867015994	1.656643639
Gpam	NM_008149	Mm.210196	Glycerol-3-phosphate acyltransferase, mitochondrial	6.216885841	1.655185356
Tmem38b	NM_028053	Mm.27184	Transmembrane protein 38B	4.726462063	1.654430287
Cited2	NM_010828	Mm.272321	Cbp/p300-interacting transactivator, with Glu/Asp-rich carboxy-terminal domain, 2	4.674777341	1.654378628
Ttll11	AK016577	Mm.21591|Mm.108855	adult male testis cDNA, RIKEN full-length enriched library, clone:4932702F08 product:hypothetical Glutathione synthetase ATP-binding domain-like structure containing protein.	5.513707407	1.653694251
Sult5a1	NM_020564	Mm.6562	Sulfotransferase family 5A, member 1	4.967243727	1.652566181
Pnpla2	NM_025802	Mm.29998	Patatin-like phospholipase domain containing 2	4.257635874	1.652448834
TC1636111	TC1636111	-	TC1636111	4.101359346	1.651465129
Akap1	NM_001042541	Mm.2969|Mm.434649Mm.2969|Mm.434649Mm.2969|Mm.434649	A kinase (PRKA) anchor protein 1 (Akap1), transcript variant 2	5.398723494	1.649921857
Fgf10	NM_008002	Mm.317323	Fibroblast growth factor 10	4.119362733	1.646395537
Slc45a3	NM_145977	Mm.200307	Solute carrier family 45, member 3	5.967575562	1.646238835
Ccdc109a	NM_001033259	Mm.69732|Mm.296470Mm.69732|Mm.296470	coiled-coil domain containing 109A (Ccdc109a)	4.424390392	1.642852887
Shmt1	NM_009171	Mm.364956	Serine hydroxymethyltransferase 1 (soluble)	4.010623237	1.641452434
Rbm35b	NM_176838	Mm.183003	RNA binding motif protein 35b	5.35554404	1.639454967
Rassf4	NM_178045	Mm.257931	Ras association (RalGDS/AF-6) domain family 4	4.604534835	1.638418753
Tfdp2	NM_178667	Mm.390208|Mm.447855Mm.390208|Mm.447855Mm.390208|Mm.447855	transcription factor Dp 2 (Tfdp2)	5.517748946	1.637836927
Hsd11b1	NM_008288	Mm.28328	Hydroxysteroid 11-beta dehydrogenase 1	4.181453244	1.636112096
Tmem41a	NM_025693	Mm.46480	Transmembrane protein 41a	5.476362985	1.635009723
BC033915	AK017789	Mm.219459	CDNA sequence BC033915	7.220435829	1.63017248
4931408A02Rik	NM_027627	Mm.253077	RIKEN cDNA 4931408A02 gene	5.786996878	1.627462314
NAP026179-1	NAP026179-1	-	NAP026179-1	4.856099816	1.626907764
Crlf1	NM_018827	Mm.335584	Cytokine receptor-like factor 1	4.795428181	1.626550819
Lrrc16	NM_026825	Mm.211047	Leucine rich repeat containing 16	6.208257644	1.62595677
D230039L06Rik	NM_177724	Mm.259310	RIKEN cDNA D230039L06 gene	5.136264642	1.624367007
Mgst1	NM_019946	Mm.14796	Microsomal glutathione S-transferase 1	5.166195989	1.623862716
Cpt1a	NM_013495	Mm.18522	Carnitine palmitoyltransferase 1a, liver	4.407977653	1.622977395
Tfdp2	S79780	Mm.390208|Mm.447855Mm.390208|Mm.447855Mm.390208|Mm.447855	DP-3=protein regulating cell cycle transcription factor DRTF1/E2F .	5.208694207	1.620025037
Adam23	NM_011780	Mm.124892	A disintegrin and metallopeptidase domain 23	4.733595062	1.618923075
Hecw2	AK129325	Mm.444911|Mm.447527Mm.444911|Mm.447527	mRNA for mKIAA1301 protein	10.39714289	1.618688046
E030041M21Rik	BU518864	Mm.268922|Mm.392387|Mm.396805|Mm.446134Mm.268922|Mm.392387Mm.268922|Mm.392387Mm.268922|Mm.392387Mm.268922|Mm.392387Mm.268922|Mm.392387Mm.268922|Mm.392387Mm.268922|Mm.392387Mm.268922|Mm.392387Mm.268922|Mm.392387Mm.268922|Mm.392387Mm.268922|Mm.392387Mm.268922|Mm.392387	AGENCOURT_10171821 NIH_MGC_134 cDNA clone IMAGE:6516632 5' sequence	7.286085345	1.616258737
Pscd1	NM_011180	Mm.86413	Pleckstrin homology, Sec7 and coiled-coil domains 1	3.959979646	1.614026441
Atg4d	NM_153583	Mm.440165	Autophagy-related 4D (yeast)	6.058574643	1.611636809
Dock8	NM_028785	Mm.102485	Dedicator of cytokinesis 8	5.039438269	1.610982475
Rassf4	NM_178045	Mm.257931	Ras association (RalGDS/AF-6) domain family 4	6.169568244	1.610394787
Mef2d	NM_133665	Mm.28184	Myocyte enhancer factor 2D	4.199344058	1.609795626
4930402H24Rik	NM_029432	Mm.271990|Mm.392671|Mm.460455Mm.271990|Mm.392671Mm.271990|Mm.392671Mm.271990|Mm.392671Mm.271990|Mm.392671Mm.271990|Mm.392671	RIKEN cDNA 4930402H24 gene (4930402H24Rik)	5.287534548	1.608282834
Adamts7	NM_001003911	Mm.102141	A disintegrin-like and metallopeptidase (reprolysin type) with thrombospondin type 1 motif, 7	5.253935114	1.603000226
Agpat3	NM_053014	Mm.141230|Mm.394459Mm.141230|Mm.394459	1-acylglycerol-3-phosphate O-acyltransferase 3 (Agpat3)	6.07330497	1.601830857
Cpt2	NM_009949	Mm.307620	Carnitine palmitoyltransferase 2	5.231710447	1.601110792
Epb4.1	NM_183428	Mm.30038|Mm.442651Mm.30038|Mm.442651Mm.30038|Mm.442651Mm.30038|Mm.442651Mm.30038|Mm.442651	erythrocyte protein band 4.1 (Epb4.1)	4.736023136	1.601107432
Crispld1	NM_031402	Mm.289625	Cysteine-rich secretory protein LCCL domain containing 1	5.361373486	1.60049547
Ptger2	NM_008964	Mm.4630	Prostaglandin E receptor 2 (subtype EP2)	5.236583748	1.599683266
Adamts2	AK220464	Mm.110597|Mm.339048Mm.110597|Mm.339048Mm.110597|Mm.339048Mm.110597|Mm.339048	mRNA for mKIAA4060 protein	4.551318493	1.59664165
5830434P21Rik	NM_172661	Mm.25504	RIKEN cDNA 5830434P21 gene	4.05254832	1.596536798
AB182283	BC072589	Mm.337771	CDNA sequence AB182283	4.189091286	1.59551983
D330001F17Rik	AK090131	Mm.123240	RIKEN cDNA D330001F17 gene	6.362833448	1.591086522
Tsc22d3	NM_001077364	Mm.22216	TSC22 domain family 3	5.382823181	1.589598728
Gata6	NM_010258	Mm.329287	GATA binding protein 6	10.80554985	1.587844376
AI464131	XM_283952	Mm.27054	Expressed sequence AI464131	5.106275605	1.587421969
Asphd2	NM_028386	Mm.151745	Aspartate beta-hydroxylase domain containing 2	10.91706404	1.587358186
LOC666048	XM_981216	-	similar to C05G5.5 (LOC666048)	5.621903661	1.586038616
NAP104001-1	NAP104001-1	-	NAP104001-1	5.087870506	1.585892305
1110020G09Rik	AK046666	Mm.244226|Mm.433534Mm.244226|Mm.433534	4 days neonate male adipose cDNA, RIKEN full-length enriched library, clone:B430306B14	7.272939179	1.585160336
Ehhadh	NM_023737	Mm.28100	Enoyl-Coenzyme A, hydratase/3-hydroxyacyl Coenzyme A dehydrogenase	5.019720665	1.583712954
Rab7	NM_009005	Mm.333233|Mm.405871|Mm.435584Mm.333233|Mm.405871	RAB7, member RAS oncogene family (Rab7)	6.21669235	1.583630242
E030041M21Rik	NM_029166	Mm.268922|Mm.392387|Mm.396805|Mm.446134Mm.268922|Mm.392387Mm.268922|Mm.392387Mm.268922|Mm.392387Mm.268922|Mm.392387Mm.268922|Mm.392387Mm.268922|Mm.392387Mm.268922|Mm.392387Mm.268922|Mm.392387Mm.268922|Mm.392387Mm.268922|Mm.392387Mm.268922|Mm.392387Mm.268922|Mm.392387	RIKEN cDNA E030041M21 gene (E030041M21Rik)	5.03769353	1.581785495
Pcsk4	NM_008793	Mm.299916	Proprotein convertase subtilisin/kexin type 4	4.558747416	1.580777701
Frap1	NM_020009	Mm.21158	FK506 binding protein 12-rapamycin associated protein 1	4.776581493	1.578372634
Prkcq	NM_008859	Mm.329993	Protein kinase C, theta	4.431923278	1.576892885
Hipk1	NM_010432	Mm.20827	Homeodomain interacting protein kinase 1	3.951578126	1.575532802
BC029214	NM_153557	Mm.261780	CDNA sequence BC029214	5.062239468	1.571768051
Mlycd	NM_019966	Mm.423037	Malonyl-CoA decarboxylase	6.088764305	1.568796877
Gfra4	AB041809	Mm.198399	Glial cell line derived neurotrophic factor family receptor alpha 4	4.200250335	1.567700001
Apbb1	NM_009685	Mm.38469	Amyloid beta (A4) precursor protein-binding, family B, member 1	8.620810729	1.565007167
Garnl1	AK015025	Mm.292180	GTPase activating RANGAP domain-like 1	5.276806582	1.56367718
Ppp1r13l	NM_001010836	Mm.333640	Protein phosphatase 1, regulatory (inhibitor) subunit 13 like	4.096107083	1.56319655
Mast2	NM_001042743	Mm.9287	Microtubule associated serine/threonine kinase 2	4.638329745	1.562430651
Pparg	NM_011146	Mm.3020	Peroxisome proliferator activated receptor gamma	5.19151343	1.560252129
Ccrn4l	NM_009834	Mm.86541|Mm.438212	CCR4 carbon catabolite repression 4-like (S. cerevisiae) (Ccrn4l)	4.407676676	1.559838194
Adck2	NM_178873	Mm.247957	AarF domain containing kinase 2	3.983685739	1.559656259
Tfdp2	NM_178667	Mm.390208|Mm.447855Mm.390208|Mm.447855Mm.390208|Mm.447855	transcription factor Dp 2 (Tfdp2)	6.548202383	1.558745357
Fez1	NM_183171	Mm.5264	Fasciculation and elongation protein zeta 1 (zygin I)	5.780783576	1.552335262
Rara	NM_009024	Mm.439744	Retinoic acid receptor, alpha	4.805447919	1.550893613
Catsper3	NM_029772	Mm.159795	Cation channel, sperm associated 3	4.03857969	1.547517304
Slc16a10	NM_028247	Mm.186778	Solute carrier family 16 (monocarboxylic acid transporters), member 10	4.177026386	1.546673521
Ankrd44	XM_900454	Mm.397910|Mm.456509Mm.397910|Mm.456509Mm.397910|Mm.456509	ankyrin repeat domain 44, transcript variant 8 (Ankrd44)	5.25351446	1.546351429
Ubqln1	NM_152234	Mm.182053	Ubiquilin 1	5.152841831	1.546132658
A230051G13Rik	NM_173785	Mm.266175	RIKEN cDNA A230051G13 gene	4.196180059	1.545466498
4930503B16Rik	NM_030052	-	RIKEN cDNA 4930503B16 gene (4930503B16Rik)	4.391230774	1.544165124
Cryab	NM_009964	Mm.178	Crystallin, alpha B	4.594506587	1.542457436
Nol6	NM_139236	Mm.285797	Nucleolar protein family 6 (RNA-associated)	5.240951782	1.541597473
Prepl	NM_145984	Mm.259035|Mm.436707|Mm.461481Mm.259035|Mm.436707Mm.259035|Mm.436707Mm.259035|Mm.436707	prolyl endopeptidase-like (Prepl)	4.591136224	1.53791975
Palld	AK052489	Mm.29933|Mm.456507|Mm.458226Mm.29933|Mm.456507Mm.29933|Mm.456507	13 days embryo lung cDNA, RIKEN full-length enriched library, clone:D430036A13 product:ACTIN-ASSOCIATED PROTEIN PALLADIN (FRAGMENT) homolog .	4.932238402	1.536006522
Lrrc8e	NM_028175	Mm.25479	Leucine rich repeat containing 8 family, member E	4.14551753	1.534472117
Strn	AK172517	Mm.311915|Mm.391038Mm.311915|Mm.391038Mm.311915|Mm.391038	activated spleen cDNA, RIKEN full-length enriched library, clone:F830212A20 product:striatin, calmodulin binding protein	7.94674026	1.531063517
Dnajc16	NM_172338	Mm.39102	DnaJ (Hsp40) homolog, subfamily C, member 16	4.015056693	1.526960287
Ins2	NM_008387	Mm.4946	Insulin II	4.647710876	1.526778851
Rab4a	NM_009003	Mm.9221	RAB4A, member RAS oncogene family	8.066385486	1.526644987
Susd2	NM_027890	Mm.247956	Sushi domain containing 2	4.667965815	1.526517416
Jundm2	NM_030887	Mm.103560	Jun dimerization protein 2	4.576414662	1.52535642
Pgf	NM_008827	Mm.4809	Placental growth factor	5.888356529	1.524225483
Neu3	NM_016720	Mm.103703	Neuraminidase 3	4.106981816	1.524036171
5430417L22Rik	AK077391	Mm.393006|Mm.398072	6 days neonate head cDNA, RIKEN full-length enriched library, clone:5430417L22	6.24160239	1.521689201
Frap1	AK036004	Mm.21158	FK506 binding protein 12-rapamycin associated protein 1	5.496099429	1.520709933
A_52_P804819	A_52_P804819	-	A_52_P804819	6.791148184	1.518946259
Abcd3	NM_008991	Mm.399042	ATP-binding cassette, sub-family D (ALD), member 3	4.588879785	1.516896946
Mbd1	NM_013594	Mm.22522	Methyl-CpG binding domain protein 1	5.197910103	1.516483318
A330102H22Rik	AK020727	-	adult male spinal cord cDNA, RIKEN full-length enriched library, clone:A330102H22 product:hypothetical Manganese-dependent inorganic pyrophosphatase structure containing protein.	4.118369453	1.5156284
Rpusd3	AK076749	Mm.31204	RNA pseudouridylate synthase domain containing 3	4.971862043	1.515230911
Gga2	NM_028758	Mm.29619	Golgi associated, gamma adaptin ear containing, ARF binding protein 2	4.367318875	1.512923066
Ccdc65	NM_153518	Mm.26205	Coiled-coil domain containing 65	6.026353023	1.509310637
Carf	NM_139150	Mm.370325	Calcium response factor	4.29357076	1.507220232
Pparg	NM_011146	Mm.3020	Peroxisome proliferator activated receptor gamma	6.024766271	1.5071316
Slc43a3	NM_021398	Mm.290729	Solute carrier family 43, member 3	5.479820082	1.506798083
Ccdc21	NM_144527	Mm.26542	Coiled-coil domain containing 21	5.041405201	1.506106443
Herc3	NM_028705	Mm.458325	Hect domain and RLD 3	6.666916078	1.503745684
Ankrd9	NM_175207	Mm.250989	Ankyrin repeat domain 9	6.940220716	1.501862829
Agpat3	NM_053014	Mm.141230|Mm.394459Mm.141230|Mm.394459	1-acylglycerol-3-phosphate O-acyltransferase 3 (Agpat3)	7.102026417	1.501261475
Ociad2	NM_026950	Mm.274892	OCIA domain containing 2	4.950093808	1.496906881
Pparg	NM_011146	Mm.3020	Peroxisome proliferator activated receptor gamma	5.277546986	1.496749844
Tmem63b	NM_198167	Mm.157904	Transmembrane protein 63b	8.245519195	1.495678232
Chkb	NM_007692	Mm.227738	Choline kinase beta	5.843712913	1.494781857
Smpd2	NM_009213	Mm.953	Sphingomyelin phosphodiesterase 2, neutral	7.899283161	1.494740288
Lonp2	NM_025827	Mm.324550	Lon peptidase 2, peroxisomal	5.389055106	1.49467693
Rnf166	NM_001033142	Mm.34356|Mm.458434	ring finger protein 166 (Rnf166)	5.975886081	1.494324084
Ptcd1	NM_133735	Mm.332840|Mm.451859Mm.332840|Mm.451859	pentatricopeptide repeat domain 1 (Ptcd1)	4.981272678	1.493585178
Ccbe1	BC103803	Mm.442049	Collagen and calcium binding EGF domains 1	5.499210251	1.490881885
Csl	NM_027945	Mm.339192	Citrate synthase like	4.601480607	1.49081593
Nkx2-6	NM_010920	Mm.390691	NK2 transcription factor related, locus 6 (Drosophila)	4.682597795	1.489230456
Neurl	NM_021360	Mm.313651	Neuralized-like homolog (Drosophila)	4.214484073	1.488532092
Sh3yl1	NM_013709	Mm.218624	Sh3 domain YSC-like 1	5.093248374	1.487939162
Ptprf	NM_011213	Mm.29855	Protein tyrosine phosphatase, receptor type, F	4.066725424	1.487074747
Gsdm1	NM_021347	Mm.458085	Gasdermin 1	4.306495018	1.486618789
3110002H16Rik	NM_029623	Mm.196596	RIKEN cDNA 3110002H16 gene	4.510298768	1.48612238
5730403B10Rik	NM_025670	Mm.157648|Mm.443028Mm.157648|Mm.443028Mm.157648|Mm.443028Mm.157648|Mm.443028	RIKEN cDNA 5730403B10 gene (5730403B10Rik)	4.855652133	1.485983019
Srpx	NM_016911	Mm.1927	Sushi-repeat-containing protein	4.11295457	1.485550411
Plekhb2	NM_145516	Mm.292751	Pleckstrin homology domain containing, family B (evectins) member 2	5.133505157	1.485271291
Hecw2	NM_172655	Mm.444911|Mm.447527Mm.444911|Mm.447527	HECT, C2 and WW domain containing E3 ubiquitin protein ligase 2 (Hecw2), transcript variant 2	3.965504657	1.484627837
Pparg	NM_011146	Mm.3020	Peroxisome proliferator activated receptor gamma	5.035381227	1.484332864
9830169C18Rik	NM_172581	Mm.259468	RIKEN cDNA 9830169C18 gene	5.390503734	1.483728023
M77003	M77003	-	Mouse glycerol-3-phosphate acyltransferase mRNA, complete cds.	6.147230139	1.483490536
Mod1	NM_008615	Mm.148155	Malic enzyme, supernatant	4.692006811	1.480619881
Slc22a5	NM_011396	Mm.42253	Solute carrier family 22 (organic cation transporter), member 5	7.24976891	1.48039658
Gm944	NM_001033445	Mm.312276	Gene model 944, (NCBI)	4.891690917	1.480359264
Ptprf	NM_011213	Mm.29855	Protein tyrosine phosphatase, receptor type, F	4.56538654	1.479283715
BC004004	NM_030561	Mm.290116	CDNA sequence BC004004	4.458504701	1.479268122
E030041M21Rik	NM_029166	Mm.268922|Mm.392387|Mm.396805|Mm.446134Mm.268922|Mm.392387Mm.268922|Mm.392387Mm.268922|Mm.392387Mm.268922|Mm.392387Mm.268922|Mm.392387Mm.268922|Mm.392387Mm.268922|Mm.392387Mm.268922|Mm.392387Mm.268922|Mm.392387Mm.268922|Mm.392387Mm.268922|Mm.392387Mm.268922|Mm.392387	RIKEN cDNA E030041M21 gene (E030041M21Rik)	6.389258123	1.478668132
BB114266	NM_172763	-	expressed sequence BB114266 (BB114266)	3.933189139	1.47491593
Mcmdc1	AK133212	-	adult male testis cDNA, RIKEN full-length enriched library, clone:4932417F18 product:weakly similar to MCM5-like (Fragment) .	3.985607313	1.474530382
Cited1	NM_007709	Mm.2390	Cbp/p300-interacting transactivator with Glu/Asp-rich carboxy-terminal domain 1	4.170307463	1.472795049
E030041M21Rik	NM_029166	Mm.268922|Mm.392387|Mm.396805|Mm.446134Mm.268922|Mm.392387Mm.268922|Mm.392387Mm.268922|Mm.392387Mm.268922|Mm.392387Mm.268922|Mm.392387Mm.268922|Mm.392387Mm.268922|Mm.392387Mm.268922|Mm.392387Mm.268922|Mm.392387Mm.268922|Mm.392387Mm.268922|Mm.392387Mm.268922|Mm.392387	RIKEN cDNA E030041M21 gene (E030041M21Rik)	7.117947239	1.472258163
Slc22a5	NM_011396	Mm.42253	Solute carrier family 22 (organic cation transporter), member 5	7.758291055	1.471978469
Pparg	NM_011146	Mm.3020	Peroxisome proliferator activated receptor gamma	5.830777452	1.470873319
Grhpr	NM_080289	Mm.196574	Glyoxylate reductase/hydroxypyruvate reductase	5.110989555	1.470603533
Pparg	NM_011146	Mm.3020	Peroxisome proliferator activated receptor gamma	5.033080456	1.470390922
Slc3a2	NM_008577	Mm.4114	Solute carrier family 3 (activators of dibasic and neutral amino acid transport), member 2	5.253833697	1.470137689
Acox1	NM_015729	Mm.356689	Acyl-Coenzyme A oxidase 1, palmitoyl	4.346329264	1.469522892
Mocs1	NM_020042	Mm.22256	Molybdenum cofactor synthesis 1	4.456031794	1.468566511
Rabgap1l	NM_013862	Mm.25833	RAB GTPase activating protein 1-like	5.019928283	1.468417975
AK081751	AK081751	-	16 days embryo head cDNA, RIKEN full-length enriched library, clone:C130073O12 .	7.152159063	1.467444002
NAP096720-001	NAP096720-001	-	NAP096720-001	4.056876003	1.465447448
Pparg	NM_011146	Mm.3020	Peroxisome proliferator activated receptor gamma	4.504569427	1.463532759
Slc41a2	NM_177388	Mm.67073	Solute carrier family 41, member 2	6.501447519	1.463134281
E030041M21Rik	NM_029166	Mm.268922|Mm.392387|Mm.396805|Mm.446134Mm.268922|Mm.392387Mm.268922|Mm.392387Mm.268922|Mm.392387Mm.268922|Mm.392387Mm.268922|Mm.392387Mm.268922|Mm.392387Mm.268922|Mm.392387Mm.268922|Mm.392387Mm.268922|Mm.392387Mm.268922|Mm.392387Mm.268922|Mm.392387Mm.268922|Mm.392387	RIKEN cDNA E030041M21 gene (E030041M21Rik)	6.517598848	1.463129942
Rab7	NM_009005	Mm.333233|Mm.405871|Mm.435584Mm.333233|Mm.405871	RAB7, member RAS oncogene family (Rab7)	9.594763976	1.462518276
Lrpprc	NM_028233	Mm.217027	Leucine-rich PPR-motif containing	4.026544123	1.462179939
E030041M21Rik	NM_029166	Mm.268922|Mm.392387|Mm.396805|Mm.446134Mm.268922|Mm.392387Mm.268922|Mm.392387Mm.268922|Mm.392387Mm.268922|Mm.392387Mm.268922|Mm.392387Mm.268922|Mm.392387Mm.268922|Mm.392387Mm.268922|Mm.392387Mm.268922|Mm.392387Mm.268922|Mm.392387Mm.268922|Mm.392387Mm.268922|Mm.392387	RIKEN cDNA E030041M21 gene (E030041M21Rik)	7.728836256	1.460636253
Ddx24	NM_020494	Mm.3935|Mm.457829Mm.3935|Mm.457829	DEAD (Asp-Glu-Ala-Asp) box polypeptide 24 (Ddx24)	4.222641371	1.460214027
E030041M21Rik	NM_029166	Mm.268922|Mm.392387|Mm.396805|Mm.446134Mm.268922|Mm.392387Mm.268922|Mm.392387Mm.268922|Mm.392387Mm.268922|Mm.392387Mm.268922|Mm.392387Mm.268922|Mm.392387Mm.268922|Mm.392387Mm.268922|Mm.392387Mm.268922|Mm.392387Mm.268922|Mm.392387Mm.268922|Mm.392387Mm.268922|Mm.392387	RIKEN cDNA E030041M21 gene (E030041M21Rik)	7.332283411	1.458695701
E030041M21Rik	NM_029166	Mm.268922|Mm.392387|Mm.396805|Mm.446134Mm.268922|Mm.392387Mm.268922|Mm.392387Mm.268922|Mm.392387Mm.268922|Mm.392387Mm.268922|Mm.392387Mm.268922|Mm.392387Mm.268922|Mm.392387Mm.268922|Mm.392387Mm.268922|Mm.392387Mm.268922|Mm.392387Mm.268922|Mm.392387Mm.268922|Mm.392387	RIKEN cDNA E030041M21 gene (E030041M21Rik)	7.554268689	1.456660542
Cd300lf	NM_145634	Mm.277387	CD300 antigen like family member F	4.566374083	1.456597577
E030041M21Rik	NM_029166	Mm.268922|Mm.392387|Mm.396805|Mm.446134Mm.268922|Mm.392387Mm.268922|Mm.392387Mm.268922|Mm.392387Mm.268922|Mm.392387Mm.268922|Mm.392387Mm.268922|Mm.392387Mm.268922|Mm.392387Mm.268922|Mm.392387Mm.268922|Mm.392387Mm.268922|Mm.392387Mm.268922|Mm.392387Mm.268922|Mm.392387	RIKEN cDNA E030041M21 gene (E030041M21Rik)	8.532351052	1.456013756
Peci	NM_011868	Mm.28883	Peroxisomal delta3, delta2-enoyl-Coenzyme A isomerase	4.546970353	1.455466119
Chka	NM_013490	Mm.225505	Choline kinase alpha	4.752341313	1.455312659
Usp19	NM_027804	Mm.289706	Ubiquitin specific peptidase 19	4.004452442	1.454687941
Pparg	NM_011146	Mm.3020	Peroxisome proliferator activated receptor gamma	4.771453761	1.453870521
Pcdhb20	NM_053145	Mm.172449	Protocadherin beta 20	10.0105873	1.453448154
Sfrs14	NM_172755	Mm.284505	Splicing factor, arginine/serine-rich 14	4.634843985	1.451400669
Gsta4	NM_010357	Mm.2662	Glutathione S-transferase, alpha 4	6.579329663	1.451371854
Ndufab1	NM_028177	Mm.3014|Mm.347976Mm.3014|Mm.347976Mm.3014|Mm.347976Mm.3014|Mm.347976	NADH dehydrogenase (ubiquinone) 1, alpha/beta subcomplex, 1 (Ndufab1)	4.427491117	1.450814119
9.13E+10	AK078975	Mm.412973	Hypothetical protein 9130430E04	4.324031426	1.449466961
Pard6b	BC025147	Mm.292834	Par-6 (partitioning defective 6) homolog beta (C. elegans)	4.75818079	1.447862329
Peli2	NM_033602	Mm.296457	Pellino 2	5.974493464	1.447315204
Fah	NM_010176	Mm.3798	Fumarylacetoacetate hydrolase	5.415234593	1.447159801
Ppp1r12c	AK010836	Mm.360391	Protein phosphatase 1, regulatory (inhibitor) subunit 12C	7.007488777	1.447010637
Dgat1	NM_010046	Mm.22633	Diacylglycerol O-acyltransferase 1	5.170202691	1.445741746
Atf6	XM_888686	Mm.377046	Activating transcription factor 6	11.30852159	1.445711569
Dock8	NM_028785	Mm.102485	Dedicator of cytokinesis 8	4.420846173	1.443795525
Pdgfra	NM_011058	Mm.221403|Mm.431687Mm.221403|Mm.431687Mm.221403|Mm.431687Mm.221403|Mm.431687Mm.221403|Mm.431687Mm.221403|Mm.431687Mm.221403|Mm.431687Mm.221403|Mm.431687Mm.221403|Mm.431687Mm.221403|Mm.431687Mm.221403|Mm.431687	platelet derived growth factor receptor, alpha polypeptide (Pdgfra)	7.042915496	1.443453128
Pparg	NM_011146	Mm.3020	Peroxisome proliferator activated receptor gamma	5.327990227	1.44221088
Rsbn1	NM_172684	Mm.29366|Mm.446574Mm.29366|Mm.446574Mm.29366|Mm.446574	rosbin, round spermatid basic protein 1 (Rsbn1)	4.811494962	1.442019512
B230208H11Rik	AK045519	Mm.417706	RIKEN cDNA B230208H11 gene	5.080146222	1.441987504
Dicer1	NM_148948	Mm.21135|Mm.435975Mm.21135|Mm.435975	Dicer1, Dcr-1 homolog (Drosophila) (Dicer1)	4.504889648	1.441745657
NAP061200-1	NAP061200-1	-	NAP061200-1	4.357813914	1.441713517
Ubqln1	AF177345	Mm.182053	Ubiquilin 1	4.560823996	1.441217882
Cox10	NM_178379	Mm.340211	COX10 homolog, cytochrome c oxidase assembly protein, heme A: farnesyltransferase (yeast)	4.652326814	1.440856016
Trmu	NM_028063	Mm.158211	TRNA 5-methylaminomethyl-2-thiouridylate methyltransferase	9.142711798	1.440711636
3010026O09Rik	AK013536	Mm.390357	RIKEN cDNA 3010026O09 gene	3.969377228	1.440481263
Irak2	NM_172161	Mm.152142	Interleukin-1 receptor-associated kinase 2	4.840956762	1.440250517
Gsta4	NM_010357	Mm.2662	Glutathione S-transferase, alpha 4	6.865075784	1.439559186
BC021611	NM_144932	Mm.334875	CDNA sequence BC021611	5.898379777	1.437962105
ENSMUST00000057926	ENSMUST00000057926	-	expressed sequence AI428898	4.686549409	1.436950834
Prkag2	NM_145401	Mm.33649|Mm.442668Mm.33649|Mm.442668	protein kinase, AMP-activated, gamma 2 non-catalytic subunit (Prkag2)	4.28720083	1.436713452
Tmepai	NM_022995	Mm.441414	Transmembrane, prostate androgen induced RNA	6.884956632	1.436447844
AK028520	AK028520	-	0 day neonate skin cDNA, RIKEN full-length enriched library, clone:4632417G23	6.194533815	1.434206948
Pctk1	NM_011049	Mm.102574	PCTAIRE-motif protein kinase 1	4.915062627	1.43383773
Spsb3	NM_027141	Mm.274794|Mm.440199	splA/ryanodine receptor domain and SOCS box containing 3 (Spsb3)	6.134268593	1.433427912
E030041M21Rik	NM_029166	Mm.268922|Mm.392387|Mm.396805|Mm.446134Mm.268922|Mm.392387Mm.268922|Mm.392387Mm.268922|Mm.392387Mm.268922|Mm.392387Mm.268922|Mm.392387Mm.268922|Mm.392387Mm.268922|Mm.392387Mm.268922|Mm.392387Mm.268922|Mm.392387Mm.268922|Mm.392387Mm.268922|Mm.392387Mm.268922|Mm.392387	RIKEN cDNA E030041M21 gene (E030041M21Rik)	8.97392701	1.433019508
Atf6	XM_888686	Mm.377046	Activating transcription factor 6	10.52588814	1.432449037
Mars2	NM_175439	Mm.19223	Methionine-tRNA synthetase 2 (mitochondrial)	6.054412354	1.431277437
Gtf2ird1	NM_020331	Mm.332735|Mm.437004Mm.332735|Mm.437004Mm.332735|Mm.437004	general transcription factor II I repeat domain-containing 1 (Gtf2ird1)	7.791529051	1.42962638
Adam11	NM_009613	Mm.89854	A disintegrin and metallopeptidase domain 11	4.254907579	1.429443451
Tinagl	NM_023476	Mm.15801	Tubulointerstitial nephritis antigen-like	4.394491645	1.427089113
2700097O09Rik	NM_028314	Mm.434380	RIKEN cDNA 2700097O09 gene	4.468788786	1.425938552
Phka2	NM_172783	Mm.350712	Phosphorylase kinase alpha 2	5.099192835	1.425778079
Pofut2	NM_030262	Mm.203556	Protein O-fucosyltransferase 2	4.138799328	1.424536439
Slc22a21	NM_019723	Mm.154284	Solute carrier family 22 (organic cation transporter), member 21	5.154121488	1.424298315
Pparg	NM_011146	Mm.3020	Peroxisome proliferator activated receptor gamma	5.508985895	1.423686309
9030025P20Rik	NM_001039552	Mm.393767|Mm.458245|Mm.458576|Mm.462380Mm.393767|Mm.458245Mm.393767|Mm.458245Mm.393767|Mm.458245	RIKEN cDNA 9030025P20 gene (9030025P20Rik), transcript variant 1	4.841041689	1.42072971
Scyl2	NM_198021	Mm.27651	SCY1-like 2 (S. cerevisiae)	3.959144305	1.419469971
Pou2f1	NM_198933	Mm.245261	POU domain, class 2, transcription factor 1	4.189928891	1.419078041
Lycat	XM_128781	Mm.329194	Lysocardiolipin acyltransferase	4.014642488	1.417667647
E030041M21Rik	NM_029166	Mm.268922|Mm.392387|Mm.396805|Mm.446134Mm.268922|Mm.392387Mm.268922|Mm.392387Mm.268922|Mm.392387Mm.268922|Mm.392387Mm.268922|Mm.392387Mm.268922|Mm.392387Mm.268922|Mm.392387Mm.268922|Mm.392387Mm.268922|Mm.392387Mm.268922|Mm.392387Mm.268922|Mm.392387Mm.268922|Mm.392387	RIKEN cDNA E030041M21 gene (E030041M21Rik)	7.672100242	1.417471464
Fgd6	NM_053072	Mm.269596	FYVE, RhoGEF and PH domain containing 6	9.144425812	1.416247334
Dcbld1	NM_025705	Mm.62982	Discoidin, CUB and LCCL domain containing 1	4.388958978	1.415885265
Gtf2ird1	NM_020331	Mm.332735|Mm.437004Mm.332735|Mm.437004Mm.332735|Mm.437004	general transcription factor II I repeat domain-containing 1 (Gtf2ird1)	4.837895691	1.415361416
E030041M21Rik	NM_029166	Mm.268922|Mm.392387|Mm.396805|Mm.446134Mm.268922|Mm.392387Mm.268922|Mm.392387Mm.268922|Mm.392387Mm.268922|Mm.392387Mm.268922|Mm.392387Mm.268922|Mm.392387Mm.268922|Mm.392387Mm.268922|Mm.392387Mm.268922|Mm.392387Mm.268922|Mm.392387Mm.268922|Mm.392387Mm.268922|Mm.392387	RIKEN cDNA E030041M21 gene (E030041M21Rik)	9.558536677	1.415098931
Agxt2l2	NM_028398	Mm.256875	Alanine-glyoxylate aminotransferase 2-like 2	5.056571234	1.413516444
2610203E10Rik	NM_183220	Mm.86901	RIKEN cDNA 2610203E10 gene	5.45638324	1.412980774
Pxmp4	NM_021534	Mm.24673	Peroxisomal membrane protein 4	6.88861008	1.412960997
Rab11b	NM_008997	Mm.387587	RAB11B, member RAS oncogene family	4.525828754	1.409579629
NAP094453-001	NAP094453-001	-	NAP094453-001	7.308140751	1.408820648
Epn1	NM_010147	Mm.3091	Epsin 1	8.172853727	1.405968147
Baiap2	NM_001037754	Mm.197534	Brain-specific angiogenesis inhibitor 1-associated protein 2	4.371222246	1.405520403
Gsta4	NM_010357	Mm.2662	Glutathione S-transferase, alpha 4	5.448477905	1.405148731
Gsta4	NM_010357	Mm.2662	Glutathione S-transferase, alpha 4	6.159222238	1.404458305
Ninj1	NM_013610	Mm.18503	Ninjurin 1	4.432358272	1.403880332
Ppp5c	NM_011155	Mm.3294|Mm.457700Mm.3294|Mm.457700	protein phosphatase 5, catalytic subunit (Ppp5c)	3.965156805	1.402728887
Mlxip	BC067045	Mm.83277	MLX interacting protein	4.108812931	1.402532327
D4Ertd429e	NM_177672	Mm.266704	DNA segment, Chr 4, ERATO Doi 429, expressed	3.937907516	1.402425243
LOC665180	XM_975103	-	similar to CD69 antigen (p60, early T-cell activation antigen) (LOC665180)	4.039056908	1.40197582
Ankrd9	NM_175207	Mm.250989	Ankyrin repeat domain 9	4.09558453	1.399517134
Abcd1	NM_007435	Mm.365	ATP-binding cassette, sub-family D (ALD), member 1	4.411790045	1.398943496
Gsta4	NM_010357	Mm.2662	Glutathione S-transferase, alpha 4	4.935877128	1.398572906
Acaa1a	NM_130864	Mm.205266	Acetyl-Coenzyme A acyltransferase 1A	4.964211202	1.398473988
Rab15	NM_134050	Mm.172847	RAB15, member RAS oncogene family	5.150605702	1.397048764
Ubr2	NM_146078	Mm.28234	Ubiquitin protein ligase E3 component n-recognin 2	5.013570045	1.396584435
Tusc1	NM_026954	Mm.171558	Tumor suppressor candidate 1	4.48096988	1.396017744
Tnfrsf22	NM_023680	Mm.261384	Tumor necrosis factor receptor superfamily, member 22	4.063761809	1.395107246
Ppp1r3f	NM_138605	Mm.148163	Protein phosphatase 1, regulatory (inhibitor) subunit 3F	5.602098624	1.39502235
TC1646568	TC1646568	-	AF030110 regulator of G protein signaling RGS12 {Homo sapiens} (exp=-1; wgp=0; cg=0), partial (16%)	4.009143798	1.394260514
Ocrl	NM_177215	Mm.210343	Oculocerebrorenal syndrome of Lowe	5.720658505	1.394164516
Med25	NM_029365	Mm.157778	Mediator of RNA polymerase II transcription, subunit 25 homolog (yeast)	4.769359105	1.393095573
Naprt1	NM_172607	Mm.288368	Nicotinate phosphoribosyltransferase domain containing 1	4.189475897	1.392929058
Galm	NM_176963	Mm.29098	Galactose mutarotase	4.046131538	1.392499529
Col23a1	NM_153393	Mm.154093|Mm.392367Mm.154093|Mm.392367Mm.154093|Mm.392367	procollagen, type XXIII, alpha 1 (Col23a1)	6.060939985	1.389992355
Tspyl4	NM_030203	Mm.21485	TSPY-like 4	4.198165508	1.389862163
Selenbp2	NM_019414	Mm.225405	Selenium binding protein 2	3.936155796	1.388755311
Rabggta	NM_019519	Mm.87216	Rab geranylgeranyl transferase, a subunit	4.51702669	1.387854651
Gsta4	NM_010357	Mm.2662	Glutathione S-transferase, alpha 4	5.500889048	1.387484327
Cdc23	NM_178347	Mm.196638	CDC23 (cell division cycle 23, yeast, homolog)	4.064341097	1.38742559
Tcf3	NM_001079822	Mm.440067	Transcription factor 3	4.951509605	1.386297924
Gpaa1	NM_010331	Mm.5903	GPI anchor attachment protein 1	4.297016573	1.385578765
Aifm2	NM_153779	Mm.286309	Apoptosis-inducing factor, mitochondrion-associated 2	5.616034585	1.38543882
Prrc1	NM_028447	Mm.29889|Mm.398967Mm.29889|Mm.398967	proline-rich coiled-coil 1 (Prrc1)	4.924944787	1.38202562
1110007L15Rik	NM_026269	Mm.270137	RIKEN cDNA 1110007L15 gene	5.554989642	1.381689755
Gsta4	NM_010357	Mm.2662	Glutathione S-transferase, alpha 4	5.181150165	1.379997884
Dnajc11	BC079852	Mm.21353	DnaJ (Hsp40) homolog, subfamily C, member 11	4.221632782	1.379432803
Gsta4	NM_010357	Mm.2662	Glutathione S-transferase, alpha 4	5.379195759	1.379187729
Wdr51a	NM_027354	Mm.23054	WD repeat domain 51A	5.834517396	1.378886449
Creg1	NM_011804	Mm.294885|Mm.457385Mm.294885|Mm.457385Mm.294885|Mm.457385	cellular repressor of E1A-stimulated genes 1 (Creg1)	7.947184135	1.377672644
Rhbdl3	NM_139228	Mm.194148	Rhomboid, veinlet-like 3 (Drosophila)	4.034007472	1.37759408
Coq6	NM_172582	Mm.280062	Coenzyme Q6 homolog (yeast)	4.369122243	1.377359551
Egfr	NM_007912	Mm.8534|Mm.420648|Mm.439882Mm.8534|Mm.420648Mm.8534|Mm.420648Mm.8534|Mm.420648Mm.8534|Mm.420648Mm.8534|Mm.420648Mm.8534|Mm.420648Mm.8534|Mm.420648Mm.8534|Mm.420648Mm.8534|Mm.420648Mm.8534|Mm.420648Mm.8534|Mm.420648Mm.8534|Mm.420648Mm.8534|Mm.420648Mm.8534|Mm.420648Mm.8534|Mm.420648Mm.8534|Mm.420648Mm.8534|Mm.420648Mm.8534|Mm.420648Mm.8534|Mm.420648Mm.8534|Mm.420648Mm.8534|Mm.420648Mm.8534|Mm.4206…	epidermal growth factor receptor (Egfr), transcript variant 2	4.300378091	1.376289969
Ubr2	NM_146078	Mm.28234	Ubiquitin protein ligase E3 component n-recognin 2	6.048682282	1.374521863
Cyp4f16	NM_024442	Mm.30504|Mm.463234Mm.30504|Mm.463234	cytochrome P450, family 4, subfamily f, polypeptide 16 (Cyp4f16)	3.931854364	1.373757409
Pdk1	NM_172665	Mm.34411	Pyruvate dehydrogenase kinase, isoenzyme 1	8.003153369	1.37368865
Pctk1	NM_011049	Mm.102574	PCTAIRE-motif protein kinase 1	4.320788668	1.373349176
Six1	NM_009189	Mm.4645	Sine oculis-related homeobox 1 homolog (Drosophila)	4.65992212	1.372953032
Clstn3	NM_153508	Mm.193701	Calsyntenin 3	4.626925249	1.372469026
Mylip	NM_153789	Mm.212855|Mm.461228Mm.212855|Mm.461228	myosin regulatory light chain interacting protein (Mylip)	4.698075081	1.372208671
Nqo1	NM_008706	Mm.252	NAD(P)H dehydrogenase, quinone 1	5.473471567	1.372178225
6-Mar	NM_172606	Mm.272185	Membrane-associated ring finger (C3HC4) 6	5.039577066	1.370847749
Galns	NM_016722	Mm.34702	Galactosamine (N-acetyl)-6-sulfate sulfatase	4.750285656	1.370659887
A230048G03Rik	AK090188	-	14 days embryo lung cDNA, RIKEN full-length enriched library, clone:G630014K06	4.06369252	1.370626286
Satb1	NM_009122	Mm.311655|Mm.457629Mm.311655|Mm.457629	special AT-rich sequence binding protein 1 (Satb1)	5.578119312	1.369622624
Tbc1d5	NM_028162	Mm.120650	TBC1 domain family, member 5	5.249545364	1.36946446
Slc40a1	NM_016917	Mm.28756	Solute carrier family 40 (iron-regulated transporter), member 1	4.86059724	1.369356303
1700012G19Rik	AK012010	Mm.28541	RIKEN cDNA 1700012G19 gene	4.640040926	1.369212101
Khk	NM_008439	Mm.22451	Ketohexokinase	4.18317109	1.369033301
Pla2g4b	BC016255	Mm.41467|Mm.458587Mm.41467|Mm.458587Mm.41467|Mm.458587	phospholipase A2, group IVB (cytosolic) (cDNA clone IMAGE:4912251), complete cds.	5.611040067	1.368928952
Gsta4	NM_010357	Mm.2662	Glutathione S-transferase, alpha 4	4.756003171	1.368557527
Il4ra	NM_001008700	Mm.233802|Mm.441865	interleukin 4 receptor, alpha (Il4ra)	4.956920873	1.368435213
Foxred1	NM_172291	Mm.138512	FAD-dependent oxidoreductase domain containing 1	4.195296262	1.367582585
Gpc4	NM_008150	Mm.1528|Mm.276524|Mm.434818Mm.1528|Mm.276524	glypican 4 (Gpc4)	6.046601404	1.367507104
Abcd3	NM_008991	Mm.399042	ATP-binding cassette, sub-family D (ALD), member 3	4.888302177	1.36705274
Zdhhc8	NM_172151	Mm.326263	Zinc finger, DHHC domain containing 8	5.156475199	1.366818741
Dhx35	NM_145742	Mm.315652	DEAH (Asp-Glu-Ala-His) box polypeptide 35	4.140689198	1.366521134
Kctd1	BC087623	Mm.329299	Potassium channel tetramerisation domain containing 1	5.772281289	1.365891274
Nat6	NM_019750	Mm.10305|Mm.455838Mm.10305|Mm.455838	N-acetyltransferase 6 (Nat6)	4.623628166	1.365190739
Osgin1	NM_027950	Mm.272357	Oxidative stress induced growth inhibitor 1	3.97884844	1.364710508
Epb4.1	BC043337	Mm.30038|Mm.442651Mm.30038|Mm.442651Mm.30038|Mm.442651Mm.30038|Mm.442651Mm.30038|Mm.442651	erythrocyte protein band 4.1 (cDNA clone IMAGE:5043329), partial cds.	5.975849359	1.361844511
2310073E15Rik	NM_001025586	Mm.390045	RIKEN cDNA 2310073E15 gene	4.040912932	1.360749678
Sfrs14	AK042293	Mm.284505	Splicing factor, arginine/serine-rich 14	4.145780039	1.359475453
Farp2	NM_145519	Mm.243091	FERM, RhoGEF and pleckstrin domain protein 2	6.171869092	1.35697447
Nln	NM_029447	Mm.127692	Neurolysin (metallopeptidase M3 family)	4.118391871	1.356584442
Chkb	NM_007692	Mm.227738	Choline kinase beta	5.208690298	1.35639469
1200015N20Rik	NM_024244	Mm.19825	RIKEN cDNA 1200015N20 gene	4.216901346	1.355914377
Irf2bp2	XM_284454	Mm.334918|Mm.435949	interferon regulatory factor 2 binding protein 2, transcript variant 1 (Irf2bp2)	4.15713477	1.35584451
Bcl2l13	NM_153516	Mm.27990	BCL2-like 13 (apoptosis facilitator)	10.73503525	1.355580384
Wdr13	NM_026137	Mm.284162	WD repeat domain 13	5.683045573	1.354642879
Ttc19	NM_028360	Mm.69739|Mm.456478Mm.69739|Mm.456478Mm.69739|Mm.456478	tetratricopeptide repeat domain 19 (Ttc19), transcript variant 1	3.984528493	1.353914072
Tbrg4	NM_134011	Mm.247761	Transforming growth factor beta regulated gene 4	3.991364028	1.353128386
Acox3	NM_030721	Mm.291503	Acyl-Coenzyme A oxidase 3, pristanoyl	4.000128424	1.352521619
Rreb1	NM_001013392	Mm.132634	Ras responsive element binding protein 1	4.484421915	1.351525536
Adck5	NM_172960	Mm.181624	AarF domain containing kinase 5	4.526276482	1.350763455
LOC627563	XR_004049	-	similar to L-lactate dehydrogenase A chain (LDH-A) (LDH muscle subunit) (LDH-M) (LOC627563)	4.931207948	1.350550557
D330017J20Rik	NM_177204	Mm.56097	RIKEN cDNA D330017J20 gene	4.968015951	1.349685729
Gsta4	NM_010357	Mm.2662	Glutathione S-transferase, alpha 4	4.757863935	1.345265161
Sod1	BC057074	Mm.276325|Mm.431677|Mm.458472Mm.276325|Mm.431677Mm.276325|Mm.431677Mm.276325|Mm.431677Mm.276325|Mm.431677Mm.276325|Mm.431677Mm.276325|Mm.431677Mm.276325|Mm.431677Mm.276325|Mm.431677Mm.276325|Mm.431677Mm.276325|Mm.431677Mm.276325|Mm.431677	superoxide dismutase 1, soluble (cDNA clone IMAGE:5697222), partial cds.	4.016602576	1.344263883
ENSMUST00000063037	ENSMUST00000063037	-	similar to L-lactate dehydrogenase A chain (LDH-A) (LDH muscle subunit) (LDH-M) (LOC383509)	4.638737924	1.340845652
LOC668978	XR_002277	-	similar to signal sequence receptor, alpha (LOC636537)	4.253476588	1.339181397
Plekhb2	NM_145516	Mm.292751	Pleckstrin homology domain containing, family B (evectins) member 2	4.228447298	1.337867496
Selenbp1	NM_009150	Mm.196558	Selenium binding protein 1	5.011696475	1.337120656
Sdc1	NM_011519	Mm.2580	Syndecan 1	4.957608749	1.336128349
Slc6a6	NM_009320	Mm.395650	Solute carrier family 6 (neurotransmitter transporter, taurine), member 6	3.955284299	1.3358526
Parp4	XM_994286	Mm.379357	Poly (ADP-ribose) polymerase family, member 4	4.134323407	1.335850728
Pbef1	NM_021524	Mm.202727	Pre-B-cell colony-enhancing factor 1	4.024359657	1.335441473
Itfg3	NM_207217	Mm.28844	Integrin alpha FG-GAP repeat containing 3	3.972564706	1.335357839
Prkcbp1	BC063267	Mm.227598|Mm.393102Mm.227598|Mm.393102Mm.227598|Mm.393102Mm.227598|Mm.393102	protein kinase C binding protein 1 (cDNA clone IMAGE:4481808), partial cds.	5.502073082	1.335174336
Sirt5	NM_178848	Mm.35325	Sirtuin 5 (silent mating type information regulation 2 homolog) 5 (S. cerevisiae)	4.555782601	1.335083728
Vps13c	AK030931	Mm.241454	Vacuolar protein sorting 13C (yeast)	4.00920882	1.334652131
4930535B03Rik	AK154692	Mm.196275	RIKEN cDNA 4930535B03 gene	4.275372468	1.334359907
AK037544	AK037544	-	16 days neonate thymus cDNA, RIKEN full-length enriched library, clone:A130024K02 ase inhibititor I4, serpin containing protein.	5.750238914	1.333833349
Palld	XM_204283	Mm.29933|Mm.456507|Mm.458226Mm.29933|Mm.456507Mm.29933|Mm.456507	palladin, cytoskeletal associated protein, transcript variant 1 (Palld)	5.718620409	1.333342409
Zbtb7a	NM_010731	Mm.20920	Zinc finger and BTB domain containing 7a	4.138636538	1.332333766
Zfp31	NM_177758	-	zinc finger protein 31 (Zfp31)	4.166103235	1.332087897
Gramd3	NM_026240	Mm.24356	GRAM domain containing 3	4.170296296	1.331878963
Ubqln1	NM_152234	Mm.182053	Ubiquilin 1	5.02291673	1.331363918
Ablim1	AK029371	Mm.217161|Mm.446592Mm.217161|Mm.446592Mm.217161|Mm.446592Mm.217161|Mm.446592Mm.217161|Mm.446592Mm.217161|Mm.446592	0 day neonate head cDNA, RIKEN full-length enriched library, clone:4833406P10 product:similar to ACTIN-BINDING DOUBLE ZINC FINGER PROTEIN (FRAGMENT) .	6.586908368	1.330310417
Epha1	NM_023580	Mm.133330	Eph receptor A1	4.023316558	1.330028485
Poldip2	BC006833	Mm.197493	Polymerase (DNA-directed), delta interacting protein 2	3.991576916	1.329706016
Haghl	NM_026897	Mm.29230	Hydroxyacylglutathione hydrolase-like	5.195633555	1.328980298
Ube2j2	NM_021402	Mm.371673	Ubiquitin-conjugating enzyme E2, J2 homolog (yeast)	4.804400734	1.328113098
1810054D07Rik	NM_027238	Mm.5540	RIKEN cDNA 1810054D07 gene	5.584630691	1.328015421
1810043G02Rik	AK147511	Mm.297512	RIKEN cDNA 1810043G02 gene	4.218895522	1.327397056
Osbpl1a	BC076637	Mm.259470	Oxysterol binding protein-like 1A	7.727540433	1.327355103
Abca8b	NM_013851	Mm.341004	ATP-binding cassette, sub-family A (ABC1), member 8b	3.974741898	1.327013297
Prepl	AK013363	Mm.259035|Mm.436707|Mm.461481Mm.259035|Mm.436707Mm.259035|Mm.436707Mm.259035|Mm.436707	10, 11 days embryo whole body cDNA, RIKEN full-length enriched library, clone:2810457N15	4.289162467	1.326534383
Dalrd3	NM_026378	Mm.458081	DALR anticodon binding domain containing 3	4.028251183	1.3254446
Plekhb2	NM_145516	Mm.292751	Pleckstrin homology domain containing, family B (evectins) member 2	4.61937678	1.325359367
Tmem116	NM_029912	Mm.358781	Transmembrane protein 116	4.016234021	1.325106883
Serhl	NM_023475	Mm.379160	Serine hydrolase-like	4.932784547	1.32434803
Stx17	NM_026343	Mm.171334	Syntaxin 17	4.24618085	1.324002959
Atn1	NM_007881	Mm.333380	Atrophin 1	4.77573585	1.323998674
Pcdhb17	NM_053142	Mm.87553	Protocadherin beta 17	4.102553757	1.323748882
Gpc4	AK020640	Mm.1528|Mm.276524|Mm.434818Mm.1528|Mm.276524	adult male urinary bladder cDNA, RIKEN full-length enriched library, clone:9530073D23	4.573311351	1.323094056
3110002H16Rik	NM_029623	Mm.196596	RIKEN cDNA 3110002H16 gene	4.184020454	1.322815631
Mta3	NM_054082	Mm.277668	Metastasis associated 3	4.383154139	1.322133521
Tbrg4	NM_134011	Mm.247761	Transforming growth factor beta regulated gene 4	5.087271488	1.321797328
Hemk1	NM_133984	Mm.259467	HemK methyltransferase family member 1	5.944293107	1.319649414
Dgat1	NM_010046	Mm.22633	Diacylglycerol O-acyltransferase 1	5.052223818	1.318945929
Lias	NM_024471	Mm.195776	Lipoic acid synthetase	4.559896362	1.316478134
Man1a	NM_008548	Mm.117294	Mannosidase 1, alpha	5.569721381	1.315479805
Bri3bp	NM_029752	Mm.290720	Bri3 binding protein	4.242950478	1.315389966
5830472M02Rik	AK052794	Mm.89828	RIKEN cDNA 5830472M02 gene	4.755168852	1.315343579
Lrrc41	NM_153521	Mm.260786	Leucine rich repeat containing 41	4.213983652	1.314575144
Col23a1	AK162470	Mm.154093|Mm.392367Mm.154093|Mm.392367Mm.154093|Mm.392367	12 days embryo embryonic body between diaphragm region and neck cDNA, RIKEN full-length enriched library, clone:9430076L03	7.272838932	1.314248686
Dnajc5	NM_016775	Mm.140761|Mm.391807Mm.140761|Mm.391807Mm.140761|Mm.391807	DnaJ (Hsp40) homolog, subfamily C, member 5 (Dnajc5)	4.281099231	1.31371099
Amdhd2	NM_172935	Mm.87319	Amidohydrolase domain containing 2	4.465364364	1.311688253
Cast	NM_009817	Mm.29163|Mm.441995Mm.29163|Mm.441995Mm.29163|Mm.441995Mm.29163|Mm.441995	calpastatin (Cast)	4.489691238	1.311412032
AA986860	NM_177604	Mm.268547	Expressed sequence AA986860	5.088552642	1.31099307
Pars2	NM_172272	Mm.134029	Prolyl-tRNA synthetase (mitochondrial)(putative)	5.003444162	1.310115285
D8Ertd354e	NM_029884	-	DNA segment, Chr 8, ERATO Doi 354, expressed (D8Ertd354e)	4.04145061	1.3100271
Tspan3	NM_019793	Mm.28484|Mm.393554Mm.28484|Mm.393554	tetraspanin 3 (Tspan3)	4.190982446	1.308943848
Nhlrc2	BC055806	Mm.46346|Mm.392509|Mm.395456Mm.46346|Mm.392509Mm.46346|Mm.392509	NHL repeat containing 2 (cDNA clone IMAGE:6414033)	4.998742898	1.308160754
Abcd3	NM_008991	Mm.399042	ATP-binding cassette, sub-family D (ALD), member 3	6.791319165	1.306858503
Arl2	NM_019722	Mm.21071	ADP-ribosylation factor-like 2	6.873300943	1.305526484
St6galnac6	NM_016973	Mm.88831	ST6 (alpha-N-acetyl-neuraminyl-2,3-beta-galactosyl-1,3)-N-acetylgalactosaminide alpha-2,6-sialyltransferase 6	4.547613651	1.305123626
Hnrpul1	NM_178089	Mm.254223	Heterogeneous nuclear ribonucleoprotein U-like 1	6.259555291	1.304732967
Ilvbl	NM_173751	Mm.2644	IlvB (bacterial acetolactate synthase)-like	4.000921122	1.304449055
Pcdhb17	NM_053142	Mm.87553	Protocadherin beta 17	4.28621431	1.303054167
Wdr34	NM_001008498	Mm.88053	WD repeat domain 34	4.391024182	1.3015478
Mtus1	NM_001005863	Mm.149438	Mitochondrial tumor suppressor 1	4.318289493	1.30107258
Acad11	NM_175324	Mm.347362	Acyl-Coenzyme A dehydrogenase family, member 11	4.341438181	1.30090308
3-Mar	NM_177115	Mm.312623	Membrane-associated ring finger (C3HC4) 3	4.433617118	1.299172551
Slit3	NM_011412	Mm.202457|Mm.426280Mm.202457|Mm.426280	slit homolog 3 (Drosophila) (Slit3)	6.000203064	1.298569125
Serinc3	NM_012032	Mm.218473|Mm.435797|Mm.443850Mm.218473|Mm.435797Mm.218473|Mm.435797	serine incorporator 3 (Serinc3)	4.765753098	1.298384315
Pard3	NM_001013580	Mm.299254	Par-3 (partitioning defective 3) homolog (C. elegans)	5.362659175	1.297333693
Tesk1	NM_011571	Mm.10154	Testis specific protein kinase 1	7.004669648	1.297033212
Fkbp11	NM_024169	Mm.30729	FK506 binding protein 11	3.988839261	1.296927856
AV166465	AV166465	-	AV166465 AV166465 head C57BL/6J 13-day embryo cDNA clone 3110045H24 sequence	4.648490194	1.295670907
TC1638264	TC1638264	-	SNAA_MOUSE (Q9DB05) Alpha-soluble NSF attachment protein (SNAP-alpha) (N-ethylmaleimide-sensitive factor attachment protein, alpha), partial (39%)	4.738556874	1.295650174
Tmem23	NM_144792	-	transmembrane protein 23 (Tmem23)	4.339234131	1.294847476
A_52_P708886	A_52_P708886	-	A_52_P708886	5.482924533	1.293161331
Tekt4	NM_027951	Mm.282330	Tektin 4	5.315429912	1.293082403
Shroom1	NM_027917	Mm.274370	Shroom family member 1	4.021727522	1.292108122
1110007C09Rik	NM_026738	Mm.3336	RIKEN cDNA 1110007C09 gene	4.066749015	1.291971572
Olfr1394	NM_146276	Mm.377407	Olfactory receptor 1394	5.813763495	1.291613729
Rufy1	NM_172557	Mm.390400	RUN and FYVE domain containing 1	4.544472738	1.290694634
Pou6f1	NM_010127	Mm.28825	POU domain, class 6, transcription factor 1	4.520941744	1.290602395
AI837181	NM_134149	Mm.329658	Expressed sequence AI837181	4.913696361	1.289802613
Rabl3	NM_001042499	Mm.28158	RAB, member of RAS oncogene family-like 3	4.115870024	1.289604659
Cbara1	NM_144822	Mm.27199	Calcium binding atopy-related autoantigen 1	4.154772133	1.28917384
BC042188	BC042188	-	Mus musculus, clone IMAGE:4484963.	5.525287348	1.288734455
Pex19	NM_023041	Mm.247764	Peroxisome biogenesis factor 19	4.474020502	1.288027159
Dtnbp1	NM_025772	Mm.352311	Dystrobrevin binding protein 1	6.070780513	1.287888694
Brd7	NM_012047	Mm.5400	Bromodomain containing 7	4.034664269	1.287858261
Ssbp2	NM_024186	Mm.343095|Mm.441112Mm.343095|Mm.441112Mm.343095|Mm.441112Mm.343095|Mm.441112Mm.343095|Mm.441112	single-stranded DNA binding protein 2 (Ssbp2), transcript variant 1	7.313783811	1.287345408
Rabgap1l	NM_013862	Mm.25833	RAB GTPase activating protein 1-like	4.13211234	1.286161783
Bace1	NM_011792	Mm.24044	Beta-site APP cleaving enzyme 1	4.137946879	1.285974897
Hsd17b4	NM_008292	Mm.277857	Hydroxysteroid (17-beta) dehydrogenase 4	4.600824061	1.28501582
BC006662	NM_145466	Mm.379358	CDNA sequence BC006662	4.422318563	1.284140006
9030025P20Rik	NM_001039552	Mm.393767|Mm.458245|Mm.458576|Mm.462380Mm.393767|Mm.458245Mm.393767|Mm.458245Mm.393767|Mm.458245	RIKEN cDNA 9030025P20 gene (9030025P20Rik), transcript variant 1	6.833142507	1.283907813
Slc31a2	NM_025286	Mm.292539	Solute carrier family 31, member 2	4.67641087	1.283586074
4930526I15Rik	AK005549	Mm.271249	RIKEN cDNA 4930526I15 gene	4.857573297	1.283473594
Trub2	NM_145520	Mm.245739	TruB pseudouridine (psi) synthase homolog 2 (E. coli)	4.776696452	1.283404938
Iqcc	NM_198026	Mm.441132	IQ motif containing C	3.979653801	1.28283494
Mrps11	NM_026498	Mm.297033	Mitochondrial ribosomal protein S11	4.827940132	1.282454071
Htatip2	NM_016865	Mm.20801	HIV-1 tat interactive protein 2, homolog (human)	5.345167915	1.280991934
2410022L05Rik	AK006497	Mm.29063	RIKEN cDNA 2410022L05 gene	4.234979874	1.28062163
Nsun4	NM_028142	Mm.282560	NOL1/NOP2/Sun domain family, member 4	5.169156577	1.279719694
1700019N19Rik	NM_026208	Mm.27027	RIKEN cDNA 1700019N19 gene	4.259079867	1.279655084
Ercc1	NM_007948	Mm.280913	Excision repair cross-complementing rodent repair deficiency, complementation group 1	5.324552508	1.279078814
Leng1	NM_027203	Mm.389782	Leukocyte receptor cluster (LRC) member 1	4.713988516	1.277525803
Pik4cb	NM_175356	Mm.217222	Phosphatidylinositol 4-kinase, catalytic, beta polypeptide	4.499593109	1.27748468
Rab11b	NM_008997	Mm.387587	RAB11B, member RAS oncogene family	3.968589693	1.277428277
Ahcy	L32836	Mm.330692|Mm.371964Mm.330692|Mm.371964Mm.330692|Mm.371964	(clone C7/B9) S-adenosyl homocysteine hydrolase (ahcy) mRNA, complete cds.	6.768544002	1.276914795
Nudt12	NM_026497	Mm.36507	Nudix (nucleoside diphosphate linked moiety X)-type motif 12	3.993664005	1.276121895
0610010O12Rik	BC028765	Mm.272527	RIKEN cDNA 0610010O12 gene	4.743833143	1.273491131
Zfp787	AK006810	Mm.3254	Zinc finger protein 787	4.39559995	1.271922078
Tsfm	NM_025537	Mm.29900	Ts translation elongation factor, mitochondrial	4.772338939	1.271381275
Nr2f6	NM_010150	Mm.28989	Nuclear receptor subfamily 2, group F, member 6	4.51301846	1.269203126
BC006662	NM_145466	Mm.379358	CDNA sequence BC006662	4.526776656	1.268398464
Nit1	NM_012049	Mm.12915	Nitrilase 1	4.772343001	1.265453309
Osbpl11	NM_176840	Mm.26564	Oxysterol binding protein-like 11	5.186421218	1.265072773
Ptdss2	NM_013782	Mm.293591|Mm.444152Mm.293591|Mm.444152	phosphatidylserine synthase 2 (Ptdss2)	4.165407609	1.265000667
Hcfc2	AK007317	Mm.127405|Mm.458243Mm.127405|Mm.458243Mm.127405|Mm.458243	adult male testis cDNA, RIKEN full-length enriched library, clone:1700129L13 product:hypothetical Fibronectin type III domain/Binding-protein-dependent transport systems inner membrane component containing protein....	5.17547151	1.264091099
4930402E16Rik	AK160524	Mm.370024|Mm.391598Mm.370024|Mm.391598Mm.370024|Mm.391598	adult male tongue cDNA, RIKEN full-length enriched library, clone:2310076G07	4.075385575	1.262171179
2410127E18Rik	NM_029742	Mm.277308	RIKEN cDNA 2410127E18 gene	4.276791662	1.261547356
Snrk	NM_133741	Mm.257989	SNF related kinase	4.334570384	1.261445644
Aldh3b1	NM_026316	Mm.109341	Aldehyde dehydrogenase 3 family, member B1	4.154211106	1.261291388
Fdx1	NM_007996	Mm.1061|Mm.440190Mm.1061|Mm.440190Mm.1061|Mm.440190	ferredoxin 1 (Fdx1)	6.111053284	1.260882505
2610205E22Rik	NM_170592	Mm.33167	RIKEN cDNA 2610205E22 gene	4.969105111	1.259429288
Adck1	NM_028105	Mm.181387	AarF domain containing kinase 1	4.606643898	1.258507806
Ehd1	NM_010119	Mm.30169	EH-domain containing 1	5.350739457	1.25801474
Phb2	NM_007531	Mm.36241	Prohibitin 2	4.468473031	1.257106775
Serinc3	NM_012032	Mm.218473|Mm.435797|Mm.443850Mm.218473|Mm.435797Mm.218473|Mm.435797	serine incorporator 3 (Serinc3)	4.015616958	1.256738963
Perld1	NM_001033537	Mm.86519	Per1-like domain containing 1	4.223804879	1.255736478
Pscd1	NM_011180	Mm.86413	Pleckstrin homology, Sec7 and coiled-coil domains 1	6.488678557	1.255724102
Arl2	NM_019722	Mm.21071	ADP-ribosylation factor-like 2	4.250246941	1.255454375
Scarb2	NM_007644	Mm.297964|Mm.410528Mm.297964|Mm.410528	scavenger receptor class B, member 2 (Scarb2)	8.323569083	1.254562909
Usp20	NM_028846	Mm.346654	Ubiquitin specific peptidase 20	4.286693486	1.254526113
Disp1	NM_026866	Mm.358721	Dispatched homolog 1 (Drosophila)	4.192302934	1.253040641
Ruvbl1	NM_019685	Mm.42195	RuvB-like protein 1	4.753215757	1.252837432
Rab9	NM_019773	Mm.25306	RAB9, member RAS oncogene family	4.209788883	1.251646316
Ube2m	NM_145578	Mm.196580	Ubiquitin-conjugating enzyme E2M (UBC12 homolog, yeast)	5.405287634	1.251168998
St6galnac6	NM_016973	Mm.88831	ST6 (alpha-N-acetyl-neuraminyl-2,3-beta-galactosyl-1,3)-N-acetylgalactosaminide alpha-2,6-sialyltransferase 6	6.172408546	1.251163433
Wdr20a	AK009711	Mm.399141|Mm.435546Mm.399141|Mm.435546Mm.399141|Mm.435546	adult male tongue cDNA, RIKEN full-length enriched library, clone:2310040A13 product:DMR-N9 PROTEIN (FRAGMENT) homolog .	4.967524317	1.250510209
Lancl1	NM_021295	Mm.20522	LanC (bacterial lantibiotic synthetase component C)-like 1	4.727057124	1.250220445
Zfp784	NM_001039532	Mm.333548	Zinc finger protein 784	3.993839067	1.249555286
Zdhhc7	NM_133967	Mm.240076	Zinc finger, DHHC domain containing 7	4.920868782	1.24867234
2610205E22Rik	NM_170592	Mm.33167	RIKEN cDNA 2610205E22 gene	6.130763381	1.248502364
Ppp2r2d	NM_026391	Mm.258739	Protein phosphatase 2, regulatory subunit B, delta isoform	6.108647208	1.247307966
Rtn4	NM_194054	Mm.192580|Mm.440639|Mm.456336Mm.192580|Mm.440639Mm.192580|Mm.440639Mm.192580|Mm.440639	reticulon 4 (Rtn4), transcript variant 1	5.3483588	1.245791947
Pip5k1a	NM_008846	Mm.296409	Phosphatidylinositol-4-phosphate 5-kinase, type 1 alpha	4.258721309	1.244883878
2410127E18Rik	NM_029742	Mm.277308	RIKEN cDNA 2410127E18 gene	4.605227727	1.243326708
Scarb2	NM_007644	Mm.297964|Mm.410528Mm.297964|Mm.410528	scavenger receptor class B, member 2 (Scarb2)	7.05940686	1.242979161
Pex16	NM_145122	Mm.202782	Peroxisome biogenesis factor 16	5.135396552	1.242198974
Zbtb7b	NM_009565	Mm.262184	Zinc finger and BTB domain containing 7B	6.455586609	1.241222354
Nsun5	NM_145414	Mm.281189	NOL1/NOP2/Sun domain family, member 5	4.127036192	1.240385556
Cast	NM_009817	Mm.29163|Mm.441995Mm.29163|Mm.441995Mm.29163|Mm.441995Mm.29163|Mm.441995	calpastatin (Cast)	4.994051666	1.239902909
Cd164	NM_016898	Mm.269815	CD164 antigen	4.252081702	1.238575455
Stom	NM_013515	Mm.295284	Stomatin	4.623981583	1.237985875
Fbxl15	NM_133694	Mm.19973	F-box and leucine-rich repeat protein 15	4.93968596	1.236021888
Mtus1	NM_001005863	Mm.149438	Mitochondrial tumor suppressor 1	3.985402981	1.234638943
5730409G15Rik	NM_027446	Mm.45780	RIKEN cDNA 5730409G15 gene	5.051653117	1.234248908
Phpt1	NM_029293	Mm.458079	Phosphohistidine phosphatase 1	3.961212991	1.233992446
Neurl2	AK004524	Mm.443184	Neuralized-like 2 (Drosophila)	4.277100973	1.233455689
Lias	NM_024471	Mm.195776	Lipoic acid synthetase	4.99725468	1.231522599
Ppp2r2a	NM_028032	Mm.273997	Protein phosphatase 2 (formerly 2A), regulatory subunit B (PR 52), alpha isoform	4.056576907	1.22941672
Cox18	NM_001033310	Mm.319697	COX18 cytochrome c oxidase assembly homolog (S. cerevisiae)	6.590068382	1.229155342
Fuca1	NM_024243	Mm.439802	Fucosidase, alpha-L- 1, tissue	5.436269358	1.228476894
D5Ertd579e	BC051182	Mm.26480|Mm.384483|Mm.435730Mm.26480|Mm.384483Mm.26480|Mm.384483Mm.26480|Mm.384483Mm.26480|Mm.384483	DNA segment, Chr 5, ERATO Doi 579, expressed (cDNA clone IMAGE:6397667), complete cds.	4.140301528	1.225291312
Ptges2	NM_133783	Mm.28048	Prostaglandin E synthase 2	5.163019819	1.225208704
Rdh10	NM_133832	Mm.274376	Retinol dehydrogenase 10 (all-trans)	4.349399618	1.223182877
Stx17	NM_026343	Mm.171334	Syntaxin 17	4.904551331	1.221684168
Hdac3	NM_010411	Mm.20521	Histone deacetylase 3	4.813274258	1.218424712
Adipor2	NM_197985	Mm.291826	Adiponectin receptor 2	4.424098019	1.218142008
Pstk	NM_001039534	Mm.272948	Phosphoseryl-tRNA kinase	4.283432795	1.217154098
Fars2	NM_024274	Mm.70690	Phenylalanine-tRNA synthetase 2 (mitochondrial)	4.786152266	1.216186185
Tmem53	NM_026837	Mm.331805	Transmembrane protein 53	5.145293895	1.21572005
0610009K11Rik	NM_026689	Mm.103413	RIKEN cDNA 0610009K11 gene	4.339936073	1.215022268
Csnk1a1	AK152387	Mm.26908	Casein kinase 1, alpha 1	4.180141333	1.214958178
2510002D24Rik	NM_001033164	Mm.36907	RIKEN cDNA 2510002D24 gene	5.230467409	1.214203813
C530044N13Rik	NM_146067	Mm.86360|Mm.442728	RIKEN cDNA C530044N13 gene (C530044N13Rik)	4.787342638	1.214147229
Narfl	NM_026238	Mm.24201	Nuclear prelamin A recognition factor-like	4.230239071	1.210707191
Prkcm	NM_008858	Mm.133719	Protein kinase C, mu	3.985845984	1.208938696
2010003J03Rik	NM_027236	Mm.299167	RIKEN cDNA 2010003J03 gene	4.703023696	1.205916853
Pdxk	AK009645	Mm.206159	Pyridoxal (pyridoxine, vitamin B6) kinase	4.417564776	1.205305063
Ranbp9	NM_019930	Mm.148781	RAN binding protein 9	3.99580031	1.204704625
Capzb	NM_001037761	Mm.2945	Capping protein (actin filament) muscle Z-line, beta	4.370873052	1.204470827
0610009K11Rik	NM_026689	Mm.103413	RIKEN cDNA 0610009K11 gene	4.550146389	1.202407137
Zdhhc4	NM_028379	Mm.261606	Zinc finger, DHHC domain containing 4	3.948065022	1.201710841
Mrpl17	NM_025301	Mm.44225	Mitochondrial ribosomal protein L17	4.126410557	1.20123293
Ttrap	NM_019551	Mm.427162	Traf and Tnf receptor associated protein	5.477158149	1.199539457
Eif4e3	NM_025829	Mm.32889	Eukaryotic translation initiation factor 4E member 3	4.477076097	1.196914958
Usp38	NM_027554	Mm.432021	Ubiquitin specific peptidase 38	4.95485948	1.194121738
Oaz2	NM_010952	Mm.116749	Ornithine decarboxylase antizyme 2	4.673347405	1.193975157
Pebp1	NM_018858	Mm.195898|Mm.338476|Mm.371595|Mm.456018Mm.195898|Mm.338476	phosphatidylethanolamine binding protein 1 (Pebp1)	5.710531622	1.193666466
Gcc2	NM_027375	Mm.25531|Mm.451343Mm.25531|Mm.451343Mm.25531|Mm.451343Mm.25531|Mm.451343Mm.25531|Mm.451343	GRIP and coiled-coil domain containing 2 (Gcc2)	4.131746131	1.193062699
Slc9a6	NM_172780	Mm.17815	Solute carrier family 9 (sodium/hydrogen exchanger), isoform 6	4.291567152	1.193021935
Cldn14	NM_019500	Mm.328716	Claudin 14	3.959180924	1.191971224
Aifm1	NM_012019	Mm.240434	Apoptosis-inducing factor, mitochondrion-associated 1	4.309219128	1.190287614
Trit1	NM_025873	Mm.235030	TRNA isopentenyltransferase 1	7.434787657	1.189773829
Gss	NM_008180	Mm.252316	Glutathione synthetase	4.111487002	1.189659734
Mrps27	NM_173757	Mm.30208|Mm.447144	mitochondrial ribosomal protein S27 (Mrps27)	4.263864486	1.188855403
Htatip2	NM_016865	Mm.20801	HIV-1 tat interactive protein 2, homolog (human)	5.144220194	1.186458888
Rtcd1	NM_025517	Mm.251228	RNA terminal phosphate cyclase domain 1	4.836648909	1.185028963
Wdr13	NM_026137	Mm.284162	WD repeat domain 13	4.32500047	1.183826167
Ext1	NM_010162	Mm.309395	Exostoses (multiple) 1	4.696770907	1.181799214
Ethe1	NM_023154	Mm.29553	Ethylmalonic encephalopathy 1	4.76106963	1.181071428
Pter	NM_008961	Mm.288713	Phosphotriesterase related	5.747556828	1.179441531
Trabd	NM_026485	Mm.284710	TraB domain containing	4.251664795	1.177373408
Armcx5	NM_001009575	-	armadillo repeat containing, X-linked 5 (Armcx5)	5.102869144	1.176387222
9430016H08Rik	BC071241	Mm.275428	RIKEN cDNA 9430016H08 gene	4.634945639	1.175947398
2610207I05Rik	NM_001031814	Mm.309053	RIKEN cDNA 2610207I05 gene	4.13079842	1.17506547
Wdr26	XM_977731	Mm.289082|Mm.426270Mm.289082|Mm.426270	similar to Voltage-dependent anion-selective channel protein 1 (VDAC-1) (mVDAC1) (mVDAC5) (Outer mitochondrial membrane protein porin 1) (Plasmalemmal porin) (LOC668978)	4.002534815	1.173854993
Fbxo18	NM_015792	Mm.24088	F-box protein 18	5.574674461	1.173322968
Cul4a	NM_146207	Mm.212861	Cullin 4A	4.719782281	1.172820921
Ccs	NM_016892	Mm.434411	Copper chaperone for superoxide dismutase	4.802519382	1.170161589
Prkce	AK017901	Mm.24614|Mm.391973Mm.24614|Mm.391973Mm.24614|Mm.391973Mm.24614|Mm.391973	adult male thymus cDNA, RIKEN full-length enriched library, clone:5830406C15	4.284224801	1.167439228
Rab3ip	NM_001003950	Mm.336394	RAB3A interacting protein	4.599497453	1.166360091
Nars2	NM_153591	Mm.274864|Mm.400385Mm.274864|Mm.400385	asparaginyl-tRNA synthetase 2 (mitochondrial)(putative) (Nars2)	4.20609689	1.166072561
2610019A05Rik	NM_028126	Mm.403722	RIKEN cDNA 2610019A05 gene	4.079877132	1.164423963
2010311D03Rik	NM_133839	Mm.29214	RIKEN cDNA 2010311D03 gene	4.169797332	1.162668487
Ethe1	NM_023154	Mm.29553	Ethylmalonic encephalopathy 1	4.399184242	1.159440938
U11274	U11274	-	clone pmuAUF1-3 RNA-binding protein AUF1 mRNA, complete cds.	4.869742879	1.155675898
Paf1	NM_019458	Mm.7916	Paf1, RNA polymerase II associated factor, homolog (S. cerevisiae)	3.943294505	1.15533744
Blcap	NM_016916	Mm.34330|Mm.444061Mm.34330|Mm.444061Mm.34330|Mm.444061	bladder cancer associated protein homolog (human) (Blcap)	4.572925824	1.150035316
Wwtr1	NM_133784	Mm.405029	WW domain containing transcription regulator 1	4.236815068	1.141683513
Cib1	NM_011870	Mm.30217	Calcium and integrin binding 1 (calmyrin)	3.984275963	1.137902919
Cnot1	AK048177	Mm.259220	CCR4-NOT transcription complex, subunit 1	5.090863523	1.130474955
Abhd10	NM_172511	Mm.247453|Mm.395280Mm.247453|Mm.395280	abhydrolase domain containing 10 (Abhd10)	3.93555941	1.130457849
Eif5a	NM_181582	Mm.18026|Mm.196607Mm.18026|Mm.196607	eukaryotic translation initiation factor 5A (Eif5a)	3.996418334	1.11710662
Psmb2	NM_011970	Mm.22233	Proteasome (prosome, macropain) subunit, beta type 2	3.92829081	1.115405199
Elp4	NM_023876	Mm.33870	Elongation protein 4 homolog (S. cerevisiae)	3.959346675	1.114859506
Pex3	NM_019961	Mm.282711	Peroxisomal biogenesis factor 3	4.00310191	1.11036529
BC005624	NM_144885	Mm.235238	CDNA sequence BC005624	-5.354847259	-1.110658071
Mir16	NM_019580	Mm.273142	Membrane interacting protein of RGS16	-4.270594159	-1.119192535
Hbs1l	NM_019702	Mm.25527	Hbs1-like (S. cerevisiae)	-4.579523713	-1.120602734
Golga7	NM_020585	Mm.196269|Mm.327543	golgi autoantigen, golgin subfamily a, 7 (Golga7), transcript variant 1	-4.193805519	-1.122950419
Zfp294	XM_128374	Mm.249005	WD repeat domain 26, transcript variant 1 (Wdr26)	-5.167410667	-1.12644627
Pcyox1	NM_025823	Mm.30849	Prenylcysteine oxidase 1	-4.886694467	-1.129206484
Arpc5l	NM_028809	Mm.38155|Mm.440770	actin related protein 2/3 complex, subunit 5-like (Arpc5l)	-8.748812103	-1.138392738
Vps4b	NM_009190	Mm.18705|Mm.446163|Mm.456121Mm.18705|Mm.446163Mm.18705|Mm.446163	vacuolar protein sorting 4b (yeast) (Vps4b)	-4.632060197	-1.145900078
Klhdc5	XM_485838	Mm.32497	Kelch domain containing 5	-6.288504795	-1.146477931
Akap11	XM_001002157	Mm.89413	A kinase (PRKA) anchor protein 11	-4.346272538	-1.153906152
Zfp235	NM_019941	Mm.295595	Zinc finger protein 235	-4.954853576	-1.154373818
Gins3	NM_030198	Mm.35546	GINS complex subunit 3 (Psf3 homolog)	-4.99428961	-1.155727249
Taf12	NM_025579	Mm.331926|Mm.400998	TAF12 RNA polymerase II, TATA box binding protein (TBP)-associated factor (Taf12)	-4.846433457	-1.156785352
Slc7a6os	NM_001007567	Mm.269029	Solute carrier family 7, member 6 opposite strand	-4.272092007	-1.156820609
Fem1b	NM_010193	Mm.24069	Feminization 1 homolog b (C. elegans)	-4.602850455	-1.162666919
Tgfb1i1	NM_009365	Mm.3248	Transforming growth factor beta 1 induced transcript 1	-4.87298161	-1.163485293
Nup160	NM_021512	Mm.24532	Nucleoporin 160	-5.142810362	-1.164928408
Coro1b	NM_011778	Mm.276859	Coronin, actin binding protein 1B	-5.50734002	-1.166334498
M6pr	NM_010749	Mm.249225|Mm.445722Mm.249225|Mm.445722Mm.249225|Mm.445722	mannose-6-phosphate receptor, cation dependent (M6pr)	-6.060617008	-1.167702763
Exosc7	BC094932	Mm.41562	Exosome component 7	-4.218626919	-1.168057247
Phf10	NM_024250	Mm.440085	PHD finger protein 10	-4.636896133	-1.16807052
Hiat1	NM_008246	Mm.280077|Mm.440936|Mm.449312Mm.280077|Mm.440936Mm.280077|Mm.440936	hippocampus abundant gene transcript 1 (Hiat1)	-5.341904445	-1.170310355
Sec63	BC059816	Mm.214344	SEC63-like (S. cerevisiae)	-5.865140512	-1.173362069
Kctd20	BC048161	Mm.435	Potassium channel tetramerisation domain containing 20	-4.98914673	-1.175237856
Zfp451	NM_133817	Mm.289103|Mm.440137Mm.289103|Mm.440137Mm.289103|Mm.440137Mm.289103|Mm.440137	zinc finger protein 451 (Zfp451)	-5.656171643	-1.17656908
Tmem142c	NM_198424	Mm.36852	Transmembrane protein 142C	-6.140938625	-1.178986898
Rnf130	NM_021540	Mm.359004	Ring finger protein 130	-4.52819784	-1.179842405
Camk2d	NM_001025439	Mm.255822	Calcium/calmodulin-dependent protein kinase II, delta	-4.435099117	-1.181937739
Golt1b	NM_025872	Mm.3676	Golgi transport 1 homolog B (S. cerevisiae)	-5.667254614	-1.184348283
Nxn	NM_008750	Mm.27915	Nucleoredoxin	-4.301522229	-1.189316773
Gopc	NM_053187	Mm.390258	Golgi associated PDZ and coiled-coil motif containing	-7.136331146	-1.191526107
Cenpa	NM_007681	Mm.290563	Centromere protein A	-5.103287306	-1.192805709
Cnot2	NM_001037846	Mm.351553	CCR4-NOT transcription complex, subunit 2	-4.173931275	-1.194939209
LOC671029	XR_003244	-	similar to oocyte-testis gene 1 (LOC671029)	-6.340503248	-1.195057377
Yipf5	NM_023311	Mm.270382|Mm.459548Mm.270382|Mm.459548	Yip1 domain family, member 5 (Yipf5)	-4.975474554	-1.195733764
Isg20l1	W15861	Mm.34109|Mm.442077Mm.34109|Mm.442077Mm.34109|Mm.442077	mb53g10.r1 Soares mouse p3NMF19.5 cDNA clone IMAGE:333186 5'.	-4.831216868	-1.199191092
0610007P14Rik	NM_021446	Mm.143795	RIKEN cDNA 0610007P14 gene	-5.092029201	-1.199431332
Zfp12	NM_177681	Mm.55211	Zinc finger protein 12	-5.702595026	-1.199977255
Exoc3	NM_177333	Mm.261859	Exocyst complex component 3	-6.29162866	-1.200375716
Sumf2	NM_026445	Mm.103546	Sulfatase modifying factor 2	-4.683730564	-1.201500882
AI413194	AK033727	Mm.22973	Expressed sequence AI413194	-5.077877225	-1.202267243
Smarce1	NM_020618	Mm.379086	SWI/SNF related, matrix associated, actin dependent regulator of chromatin, subfamily e, member 1	-6.344897872	-1.206967295
A730098D12Rik	BC048817	-	RIKEN cDNA A730098D12 gene (cDNA clone MGC:54931 IMAGE:3600898), complete cds.	-4.625487121	-1.20707488
AK004226	AK004226	-	18-day embryo whole body cDNA, RIKEN full-length enriched library, clone:1110051A18 product:Warning: possibly chimeric clone.	-4.156389074	-1.211507937
Gstcd	AK033409	Mm.304899	Glutathione S-transferase, C-terminal domain containing	-4.242441011	-1.213095867
EG668804	XM_001003710	-	similar to 14-3-3 protein theta (14-3-3 protein tau) (LOC668804)	-4.738265683	-1.213580034
Gm237	NM_001005419	Mm.297250|Mm.456890	gene model 237, (NCBI) (Gm237)	-4.540156132	-1.214621813
2700050L05Rik	NM_145995	Mm.174044	RIKEN cDNA 2700050L05 gene	-4.40986992	-1.215262327
AK004226	AK004226	-	18-day embryo whole body cDNA, RIKEN full-length enriched library, clone:1110051A18 product:Warning: possibly chimeric clone.	-4.355027719	-1.216405404
Mdfic	NM_175088	Mm.1314|Mm.403025Mm.1314|Mm.403025	MyoD family inhibitor domain containing (Mdfic)	-4.190698866	-1.217175179
Rnf19	NM_013923	Mm.5181	Ring finger protein (C3HC4 type) 19	-4.623416266	-1.217405483
4930431B11Rik	NM_027448	-	RIKEN cDNA 4930431B11 gene (4930431B11Rik), transcript variant 2	-7.375821495	-1.226103762
Glt8d3	NM_001033275	Mm.22819	Glycosyltransferase 8 domain containing 3	-4.380684631	-1.22723879
Pea15	NM_011063	-	phosphoprotein enriched in astrocytes 15 (Pea15), transcript variant 2	-6.570439809	-1.229086291
Hps3	NM_080634	Mm.291533	Hermansky-Pudlak syndrome 3 homolog (human)	-5.445905807	-1.229777022
Arhgef3	NM_027871	Mm.248606	Rho guanine nucleotide exchange factor (GEF) 3	-4.410787601	-1.231615229
Trub1	BC039287	Mm.258404	TruB pseudouridine (psi) synthase homolog 1 (E. coli)	-4.176321966	-1.232601501
Sesn3	AK033655	Mm.325126|Mm.439776Mm.325126|Mm.439776Mm.325126|Mm.439776	adult male cecum cDNA, RIKEN full-length enriched library, clone:9130209A03	-4.475806068	-1.232862093
Ipmk	NM_027184	Mm.245867	Inositol polyphosphate multikinase	-4.478311505	-1.233630679
Hspbap1	NM_175111	Mm.45272	Hspb associated protein 1	-5.341297298	-1.235266837
Sc5d	AK080673	Mm.32700|Mm.392107|Mm.456101Mm.32700|Mm.392107	10 days neonate cortex cDNA, RIKEN full-length enriched library, clone:A830073K23	-4.455605022	-1.235707517
4933407N01Rik	NM_025745	Mm.294641	RIKEN cDNA 4933407N01 gene	-5.292222585	-1.239009257
Slc37a3	NM_028123	Mm.277527	Solute carrier family 37 (glycerol-3-phosphate transporter), member 3	-4.899766016	-1.24012167
Pcna	NM_011045	Mm.7141	Proliferating cell nuclear antigen	-4.703610093	-1.240204323
Lyn	NM_010747	Mm.317331	Yamaguchi sarcoma viral (v-yes-1) oncogene homolog	-4.864031101	-1.240373032
TC1698748	TC1698748	-	Q4RMY5_TETNG (Q4RMY5) Chromosome 6 SCAF15017, whole genome shotgun sequence. (Fragment), partial (3%)	-4.280308128	-1.241533146
Osgin2	NM_145950	Mm.46455	Oxidative stress induced growth inhibitor family member 2	-5.470498501	-1.24385524
Pcna	NM_011045	Mm.7141	Proliferating cell nuclear antigen	-4.889226431	-1.244757281
Txnl4	NM_025299	Mm.172411	Thioredoxin-like 4	-4.531052776	-1.244912688
Ifitm7	NM_028968	Mm.352698	Interferon induced transmembrane protein 7	-4.950603954	-1.247830802
Alg14	NM_024178	Mm.269881	Asparagine-linked glycosylation 14 homolog (yeast)	-4.722553071	-1.250495768
Cd82	NM_007656	Mm.4261	CD82 antigen	-5.690591399	-1.251654403
E2f5	NM_007892	Mm.153415	E2F transcription factor 5	-4.993389152	-1.256236614
Megf9	AK122378	Mm.251188	Multiple EGF-like-domains 9	-4.477109257	-1.258857103
Myo9a	AK029836	Mm.249545	Myosin IXa	-4.699538772	-1.259405314
2310005N01Rik	NM_027310	Mm.291214	RIKEN cDNA 2310005N01 gene	-5.130356736	-1.25979166
2400006H24Rik	NM_021329	-	RIKEN cDNA 2400006H24 gene (2400006H24Rik)	-4.679953605	-1.260590258
Hspa14	NM_015765	Mm.89341	Heat shock protein 14	-4.253669534	-1.262197644
Toe1	NM_026654	Mm.30534	Target of EGR1, member 1 (nuclear)	-5.085751965	-1.262438296
Ppid	NM_026352	Mm.295252	Peptidylprolyl isomerase D (cyclophilin D)	-4.262693783	-1.263527969
D030063E12	AK051059	Mm.102877	Hypothetical protein D030063E12	-4.16950011	-1.265308745
Sdc3	NM_011520	Mm.206536	Syndecan 3	-4.596683191	-1.265649259
Ube1dc1	NM_025692	Mm.224935	Ubiquitin-activating enzyme E1-domain containing 1	-5.598449359	-1.266000702
ENSMUST00000034980	ENSMUST00000034980	-	ataxia telangiectasia and Rad3 related	-4.541216027	-1.266640537
Bnip3l	NM_009761	Mm.29820|Mm.347081Mm.29820|Mm.347081	BCL2/adenovirus E1B interacting protein 3-like (Bnip3l)	-5.126648855	-1.267332395
Casp7	NM_007611	Mm.35687	Caspase 7	-4.460880343	-1.267960115
Slbp	NM_009193	Mm.4172	Stem-loop binding protein	-4.218110304	-1.268066737
Mobk1b	AK167515	Mm.29500	MOB1, Mps One Binder kinase activator-like 1B (yeast)	-4.409614594	-1.268123606
Sh3tc1	NM_194344	Mm.290429	SH3 domain and tetratricopeptide repeats 1	-4.562544313	-1.269260265
C330007P06Rik	XM_895899	Mm.290704	RIKEN cDNA C330007P06 gene	-4.263376441	-1.269561227
Tcf4	NM_013685	Mm.4269	Transcription factor 4	-4.634672218	-1.270074205
AW146430	AK164977	-	0 day neonate eyeball cDNA, RIKEN full-length enriched library, clone:E130101L12 product:ADP-ribosylation factor-like 8.	-4.493871559	-1.272549548
A930028L21Rik	AK039588	-	adult male spinal cord cDNA, RIKEN full-length enriched library, clone:A330067P21 product:CDNA FLJ11219 FIS, CLONE PLACE1008122 homolog .	-4.454564597	-1.27312039
Arl6ip6	NM_022989	Mm.37623	ADP-ribosylation factor-like 6 interacting protein 6	-4.289357102	-1.274402278
6330549H03Rik	AK078131	Mm.456492	RIKEN cDNA 6330549H03 gene	-5.087232461	-1.274528749
Tgfb3	NM_009368	Mm.3992	Transforming growth factor, beta 3	-6.161258485	-1.278731017
Nras	NM_010937	Mm.400954	Neuroblastoma ras oncogene	-4.840741186	-1.280843902
Cdkal1	NM_144536	Mm.212227	CDK5 regulatory subunit associated protein 1-like 1	-4.233877415	-1.281122582
Csrp1	NM_007791	Mm.196484	Cysteine and glycine-rich protein 1	-5.909209682	-1.282153362
Alkbh2	NM_175016	Mm.332593	AlkB, alkylation repair homolog 2 (E. coli)	-4.715111129	-1.28259751
Frag1	AK152420	Mm.302013	FGF receptor activating protein 1	-5.858372933	-1.286904114
Ctnnb1	NM_007614	Mm.291928	Catenin (cadherin associated protein), beta 1	-4.529437096	-1.287230328
Morc3	NM_001045529	Mm.287329|Mm.395993Mm.287329|Mm.395993	microrchidia 3 (Morc3)	-5.693716802	-1.287640653
Lpp	AK034659	Mm.209385|Mm.391933|Mm.450045Mm.209385|Mm.391933Mm.209385|Mm.391933Mm.209385|Mm.391933Mm.209385|Mm.391933Mm.209385|Mm.391933Mm.209385|Mm.391933	12 days embryo embryonic body between diaphragm region and neck cDNA, RIKEN full-length enriched library, clone:9430020K16	-4.264557318	-1.287820407
9130401M01Rik	NM_029418	Mm.450211|Mm.455792Mm.450211|Mm.455792Mm.450211|Mm.455792	RIKEN cDNA 9130401M01 gene (9130401M01Rik)	-7.260830658	-1.28853242
Ankrd25	AK031324	Mm.257371	Ankyrin repeat domain 25	-4.773105684	-1.288802021
Aytl2	NM_145376	Mm.284649|Mm.444082	acyltransferase like 2 (Aytl2)	-5.030197119	-1.290282042
Pcna	NM_011045	Mm.7141	Proliferating cell nuclear antigen	-4.264652305	-1.291528871
ENSMUST00000024228	ENSMUST00000024228	-	tetraspanin 18	-4.802483588	-1.291595926
Pcna	NM_011045	Mm.7141	Proliferating cell nuclear antigen	-5.451045564	-1.292537007
Kif24	AK020445	Mm.370288	Kinesin family member 24	-4.376834995	-1.293425027
Canx	NM_007597	Mm.248827|Mm.432880Mm.248827|Mm.432880Mm.248827|Mm.432880	calnexin (Canx)	-4.910962263	-1.297503321
TC1640144	TC1640144	-	TGFR1_MOUSE (Q64729) TGF-beta receptor type-1 precursor (TGF-beta receptor type I) (TGFR-1) (TGF-beta type I receptor) (ESK2) , partial (17%)	-8.595253558	-1.300458049
Pcna	NM_011045	Mm.7141	Proliferating cell nuclear antigen	-4.431032305	-1.300589014
Ero1lb	NM_026184	Mm.358706	ERO1-like beta (S. cerevisiae)	-8.365168627	-1.302306364
Sall2	NM_015772	Mm.39487	Sal-like 2 (Drosophila)	-4.525191475	-1.303928911
Ifngr2	NM_008338	Mm.249364	Interferon gamma receptor 2	-4.791516741	-1.303996516
2610001J05Rik	NM_183258	Mm.29615	RIKEN cDNA 2610001J05 gene	-4.58131488	-1.304897676
H47	NM_024439	Mm.22362	Histocompatibility 47	-6.211027211	-1.306366373
Pcna	NM_011045	Mm.7141	Proliferating cell nuclear antigen	-4.690073375	-1.306840569
Pctk2	BC064815	Mm.217404	PCTAIRE-motif protein kinase 2	-7.017199055	-1.308793688
Srp72	NM_025691	Mm.296976|Mm.461699Mm.296976|Mm.461699Mm.296976|Mm.461699	signal recognition particle 72 (Srp72)	-4.746379915	-1.308905327
Ndfip2	NM_029561	Mm.290669	Nedd4 family interacting protein 2	-4.701079646	-1.309148552
Emp1	NM_010128	Mm.182785	Epithelial membrane protein 1	-5.919982074	-1.310494125
2810048G17Rik	NM_133746	Mm.31663	RIKEN cDNA 2810048G17 gene	-5.096806552	-1.312266817
Tmem39a	NM_026407	Mm.310476|Mm.390541	transmembrane protein 39a (Tmem39a)	-4.301826594	-1.313908936
5330426P16Rik	AK019912	Mm.139089|Mm.458221Mm.139089|Mm.458221Mm.139089|Mm.458221Mm.139089|Mm.458221	adult male pituitary gland cDNA, RIKEN full-length enriched library, clone:5330426P16	-4.422044753	-1.314612604
Ctnnb1	NM_007614	Mm.291928	Catenin (cadherin associated protein), beta 1	-5.709870844	-1.315428993
AK031727	AK031727	-	13 days embryo male testis cDNA, RIKEN full-length enriched library, clone:6030497O13	-4.531372309	-1.316088459
BG087313	BG087313	-	H3138B03-5 NIA Mouse 15K cDNA Clone Set cDNA clone H3138B03 5' sequence	-6.468064499	-1.31830904
Ywhaq	NM_011739	Mm.289630|Mm.458320Mm.289630|Mm.458320Mm.289630|Mm.458320	tyrosine 3-monooxygenase/tryptophan 5-monooxygenase activation protein, theta polypeptide (Ywhaq)	-6.775135824	-1.320116451
BC017643	NM_144832	Mm.27182	CDNA sequence BC017643	-6.969083045	-1.320353692
Dhrs7	NM_025522	Mm.289653	Dehydrogenase/reductase (SDR family) member 7	-5.045141271	-1.321163209
AK085462	AK085462	-	0 day neonate kidney cDNA, RIKEN full-length enriched library, clone:D630029P09	-4.371466838	-1.323147254
Epb4.1l2	AK170275	Mm.306026	Erythrocyte protein band 4.1-like 2	-6.005512017	-1.324228245
Arl5c	NM_207231	Mm.277896	ADP-ribosylation factor-like 5C	-5.162067489	-1.325628852
2900057D21Rik	NM_145221	-	RIKEN cDNA 2900057D21 gene (2900057D21Rik)	-5.559216167	-1.329146434
Ctnnb1	NM_007614	Mm.291928	Catenin (cadherin associated protein), beta 1	-7.01888948	-1.330332651
Ccdc68	NM_201362	Mm.266831	Coiled-coil domain containing 68	-5.395908277	-1.332622364
C230075M21Rik	AK082645	Mm.442143	RIKEN cDNA C230075M21 gene	-4.260398335	-1.332943239
Ralb	NM_022327	Mm.27832	V-ral simian leukemia viral oncogene homolog B (ras related)	-4.190895249	-1.334788789
9130401M01Rik	NM_029418	Mm.450211|Mm.455792Mm.450211|Mm.455792Mm.450211|Mm.455792	RIKEN cDNA 9130401M01 gene (9130401M01Rik)	-9.098237423	-1.33734125
Btg1	NM_007569	Mm.272183	B-cell translocation gene 1, anti-proliferative	-5.613444538	-1.339109819
Ctnnb1	NM_007614	Mm.291928	Catenin (cadherin associated protein), beta 1	-4.890224473	-1.340134032
Casp2	NM_007610	Mm.3921|Mm.433648	caspase 2 (Casp2)	-5.097873938	-1.340492017
Wipf1	NM_153138	Mm.223504	WAS/WASL interacting protein family, member 1	-8.309338819	-1.340974478
Tgfb2	NM_009367	Mm.18213	Transforming growth factor, beta 2	-5.18175691	-1.34131473
Ctnnb1	NM_007614	Mm.291928	Catenin (cadherin associated protein), beta 1	-5.316176518	-1.343204054
Dimt1	NM_025447	Mm.9563	DIM1 dimethyladenosine transferase 1-like (S. cerevisiae)	-4.331999856	-1.344087341
Ctnnb1	NM_007614	Mm.291928	Catenin (cadherin associated protein), beta 1	-6.110135983	-1.34504903
Asb3	NM_023906	Mm.440539	Ankyrin repeat and SOCS box-containing protein 3	-4.322976492	-1.345474585
Gimap1	NM_008376	Mm.252599	GTPase, IMAP family member 1	-7.873536984	-1.346522641
4930503L19Rik	NM_172967	Mm.87470	RIKEN cDNA 4930503L19 gene	-5.548152329	-1.347202687
Ctnnb1	NM_007614	Mm.291928	Catenin (cadherin associated protein), beta 1	-5.69153875	-1.347601089
Tmsb10	NM_001039392	Mm.3532|Mm.391824|Mm.436717Mm.3532|Mm.391824	thymosin, beta 10 (Tmsb10)	-4.859182592	-1.347673263
Zfp287	NM_133208	Mm.339982	Zinc finger protein 287	-6.158182733	-1.348429324
BB160563	BB160563	-	BB160563 RIKEN full-length enriched, 16 days neonate thymus cDNA clone A130053O07 3'.	-4.973328107	-1.348600043
Kctd12	NM_177715	Mm.246466|Mm.433607Mm.246466|Mm.433607	potassium channel tetramerisation domain containing 12 (Kctd12)	-4.715508427	-1.349307302
ENSMUST00000085415	ENSMUST00000085415	-	sec1 family domain containing 1	-4.627005163	-1.349374744
AK135586	AK135586	-	1 day pregnant adult female ovary cDNA, RIKEN full-length enriched library, clone:7230401B09 .	-5.999328173	-1.349810436
D19Bwg1357e	NM_177474	Mm.261027	DNA segment, Chr 19, Brigham & Women's Genetics 1357 expressed	-5.126457448	-1.351410967
Elovl5	NM_134255	Mm.430736|Mm.456411Mm.430736|Mm.456411	ELOVL family member 5, elongation of long chain fatty acids (yeast) (Elovl5)	-11.28980955	-1.353038259
5830415F09Rik	NM_029086	Mm.45973	RIKEN cDNA 5830415F09 gene	-7.134674375	-1.355386262
Ints12	NM_027927	Mm.246726	Integrator complex subunit 12	-4.929404372	-1.356740643
Ier5l	AK034055	Mm.295464	Immediate early response 5-like	-5.000566539	-1.357020833
Grap	NM_027817	Mm.202760	GRB2-related adaptor protein	-6.412064004	-1.358560227
Ctnnb1	NM_007614	Mm.291928	Catenin (cadherin associated protein), beta 1	-6.277554244	-1.361011525
Dll1	NM_007865	Mm.4875	Delta-like 1 (Drosophila)	-5.470366073	-1.361172482
St3gal6	NM_018784	Mm.212742	ST3 beta-galactoside alpha-2,3-sialyltransferase 6	-5.414678314	-1.364562666
Nme4	NM_019731	Mm.41787	Expressed in non-metastatic cells 4, protein	-4.96643328	-1.365826551
Rgs3	NM_134257	Mm.286753	Regulator of G-protein signaling 3	-6.996001637	-1.366109016
Evi1	AK033517	Mm.56965	Ecotropic viral integration site 1	-5.066221352	-1.37151194
Magi3	AK173225	Mm.264849	Membrane associated guanylate kinase, WW and PDZ domain containing 3	-4.9656724	-1.37501081
Lyn	NM_010747	Mm.317331	Yamaguchi sarcoma viral (v-yes-1) oncogene homolog	-6.243621521	-1.375436927
Klhl6	NM_183390	Mm.86699	Kelch-like 6 (Drosophila)	-5.961203688	-1.380010823
2410081M15Rik	NM_028603	Mm.32997	RIKEN cDNA 2410081M15 gene	-7.669835289	-1.380091556
1110006O17Rik	NM_001033141	Mm.329362	RIKEN cDNA 1110006O17 gene	-5.172113641	-1.382548312
Dll1	NM_007865	Mm.4875	Delta-like 1 (Drosophila)	-4.864357714	-1.385673252
Id2	NM_010496	Mm.34871	Inhibitor of DNA binding 2	-4.421268114	-1.386159103
Cxcl12	NM_021704	Mm.303231	Chemokine (C-X-C motif) ligand 12	-6.006354444	-1.387851509
LOC636537	XM_911969	-	similar to oxoglutarate dehydrogenase-like, transcript variant 1 (LOC239017)	-5.301863968	-1.388227566
Hey1	NM_010423	Mm.29581	Hairy/enhancer-of-split related with YRPW motif 1	-5.439551889	-1.389789907
Zfp7	NM_145916	Mm.38948	Zinc finger protein 7	-4.878275886	-1.389971129
Rgs3	NM_134257	Mm.286753	Regulator of G-protein signaling 3	-6.348466542	-1.390027578
Fmnl1	NM_001077698	Mm.138913	Formin-like 1	-4.188709545	-1.390502799
Vegfc	NM_009506	Mm.1402	Vascular endothelial growth factor C	-6.196220757	-1.39113604
Dlgh1	NM_007862	-	discs, large homolog 1 (Drosophila) (Dlgh1)	-5.423570366	-1.391614171
Ctnnb1	NM_007614	Mm.291928	Catenin (cadherin associated protein), beta 1	-4.642146131	-1.392468683
Cryzl1	NM_133679	Mm.109823	Crystallin, zeta (quinone reductase)-like 1	-4.263500705	-1.39247797
Rgs3	NM_134257	Mm.286753	Regulator of G-protein signaling 3	-7.111339056	-1.394026894
Gmcl1	NM_011818	Mm.321452	Germ cell-less homolog 1 (Drosophila)	-7.065210782	-1.394361165
Il13ra1	NM_133990	Mm.24208	Interleukin 13 receptor, alpha 1	-4.244141422	-1.395724625
Dpy19l3	NM_178704	Mm.257808	Dpy-19-like 3 (C. elegans)	-5.98168945	-1.395878829
Dll1	NM_007865	Mm.4875	Delta-like 1 (Drosophila)	-4.860858272	-1.396182337
Cdc25b	NM_023117	Mm.38444	Cell division cycle 25 homolog B (S. pombe)	-5.183017394	-1.396854407
Elovl5	NM_134255	Mm.430736|Mm.456411Mm.430736|Mm.456411	ELOVL family member 5, elongation of long chain fatty acids (yeast) (Elovl5)	-9.623904961	-1.398879219
Tmem62	NM_175285	Mm.315212	Transmembrane protein 62	-4.214022114	-1.399012566
Spata13	AK151394	Mm.149776	Spermatogenesis associated 13	-6.618696612	-1.40202921
Specc1	NM_001029936	Mm.458025	Sperm antigen with calponin homology and coiled-coil domains 1	-5.162494041	-1.403332162
Pcf11	BC059105	Mm.288645	Cleavage and polyadenylation factor subunit homolog (S. cerevisiae)	-4.284399296	-1.405757416
Trim68	NM_198012	Mm.39043	Tripartite motif containing 68	-4.320552809	-1.407802742
Rfwd3	NM_146218	Mm.334816	Ring finger and WD repeat domain 3	-5.542616992	-1.40834782
Ankrd12	NM_001025572	Mm.34706|Mm.441953Mm.34706|Mm.441953Mm.34706|Mm.441953Mm.34706|Mm.441953Mm.34706|Mm.441953Mm.34706|Mm.441953	ankyrin repeat domain 12 (Ankrd12)	-5.860894113	-1.41034509
Cbfb	NM_022309	Mm.2018	Core binding factor beta	-8.528134132	-1.412677785
Purg	AF479672	Mm.159402|Mm.456079Mm.159402|Mm.456079	Pur-gamma B-form (Purg) mRNA, complete cds; alternatively spliced.	-6.20148079	-1.414407251
Rsl1	NM_001013769	Mm.284988	Regulator of sex limited protein 1	-4.846499901	-1.414499302
4632428N05Rik	NM_028732	Mm.273584	RIKEN cDNA 4632428N05 gene	-5.517489034	-1.414962708
Myef2	AK129336	Mm.18535	Myelin basic protein expression factor 2, repressor	-4.169557906	-1.415646297
Fndc4	NM_022424	Mm.292544	Fibronectin type III domain containing 4	-6.026640978	-1.418937405
Kcnip3	NM_019789	Mm.315292	Kv channel interacting protein 3, calsenilin	-4.490691604	-1.42167887
Wipf1	NM_153138	Mm.223504	WAS/WASL interacting protein family, member 1	-4.847295943	-1.423529006
2900042K05Rik	AK013640	-	adult male hippocampus cDNA, RIKEN full-length enriched library, clone:2900042K05	-5.523325345	-1.424282077
Tagln3	NM_019754	Mm.24183	Transgelin 3	-4.823466307	-1.424480507
Klhl6	NM_183390	Mm.86699	Kelch-like 6 (Drosophila)	-4.842014411	-1.427861051
TC1709027	TC1709027	-	AMPO_MOUSE (Q8BXQ6) Aminopeptidase O (AP-O) , partial (10%)	-5.068965205	-1.430974748
Tsga14	NM_031998	Mm.65389	Testis specific gene A14	-4.661969597	-1.433341329
Ppic	NM_008908	Mm.4587	Peptidylprolyl isomerase C	-4.203452184	-1.434341134
9430020K01Rik	AK004276	Mm.33179	RIKEN cDNA 9430020K01 gene	-4.632837022	-1.434410711
Pdia3	M73329	Mm.263177	Protein disulfide isomerase associated 3	-4.561814283	-1.434411247
CB590298	CB590298	-	AGENCOURT_12605693 NIH_MGC_136 cDNA clone IMAGE:30287690 5' sequence	-5.944060516	-1.435101671
Pip5k2a	NM_008845	Mm.313977	Phosphatidylinositol-4-phosphate 5-kinase, type II, alpha	-5.030187526	-1.440633417
Sh3bgrl2	NM_172507	Mm.100125	SH3 domain binding glutamic acid-rich protein like 2	-6.23504102	-1.442020125
AA536743	NM_145923	-	expressed sequence AA536743 (AA536743)	-7.122226071	-1.444176214
2210010B09Rik	NM_172919	Mm.86627	RIKEN cDNA 2210010B09 gene	-5.468824731	-1.444432706
Dll1	NM_007865	Mm.4875	Delta-like 1 (Drosophila)	-5.246427087	-1.447896505
Tmem154	NM_177260	Mm.107370	Transmembrane protein 154	-4.482117605	-1.4490519
AK083897	AK083897	-	12 days embryo spinal ganglion cDNA, RIKEN full-length enriched library, clone:D130053N18	-5.581935168	-1.455688964
9130211I03Rik	NM_030060	Mm.6922	RIKEN cDNA 9130211I03 gene	-4.20739737	-1.457329284
Cul4b	AK164640	Mm.327675	Cullin 4B	-4.998374345	-1.457360617
1110039F03Rik	AK032413	Mm.75202|Mm.441245	adult male olfactory brain cDNA, RIKEN full-length enriched library, clone:6430540A02	-4.824625323	-1.458813185
AK084543	AK084543	-	13 days embryo heart cDNA, RIKEN full-length enriched library, clone:D330013M23	-5.120701676	-1.45955201
Ctnnbip1	NM_023465	Mm.299735	Catenin beta interacting protein 1	-7.40205808	-1.462058704
Antxr1	NM_054041	Mm.232525	Anthrax toxin receptor 1	-4.281769538	-1.463339566
C130057N11Rik	AK048403	Mm.393367	RIKEN cDNA C130057N11 gene	-5.297187369	-1.467147574
BC022623	NM_177632	Mm.28244	CDNA sequence BC022623	-5.579334283	-1.469388602
Cd9	NM_007657	Mm.210676|Mm.404614Mm.210676|Mm.404614Mm.210676|Mm.404614	CD9 antigen (Cd9)	-5.060804867	-1.473202873
9430020K01Rik	AK154331	Mm.33179	RIKEN cDNA 9430020K01 gene	-5.335558493	-1.473870349
Cpsf6	AK034897	Mm.288682|Mm.394529|Mm.440510|Mm.440969|Mm.456895|Mm.458589Mm.288682|Mm.394529Mm.288682|Mm.394529Mm.288682|Mm.394529	12 days embryo embryonic body between diaphragm region and neck cDNA, RIKEN full-length enriched library, clone:9430058N20 product:inferred: RIKEN cDNA 4733401N12 gene.	-4.790695617	-1.475785312
Cyb5	NM_025797	Mm.31018	Cytochrome b-5	-6.754333268	-1.47749847
Gja1	NM_010288	Mm.378921	Gap junction membrane channel protein alpha 1	-5.360820562	-1.477663739
Gja1	NM_010288	Mm.378921	Gap junction membrane channel protein alpha 1	-5.571007011	-1.479666191
E130314M14Rik	AK087532	Mm.426092	RIKEN cDNA E130314M14 gene	-5.077311984	-1.481781402
Lrrcc1	AK034926	Mm.257449	Leucine rich repeat and coiled-coil domain containing 1	-4.743464493	-1.483906283
Gja1	NM_010288	Mm.378921	Gap junction membrane channel protein alpha 1	-5.80563622	-1.486864237
2810430M08Rik	NM_026041	-	RIKEN cDNA 2810430M08 gene (2810430M08Rik)	-4.460441605	-1.487187255
Gja1	NM_010288	Mm.378921	Gap junction membrane channel protein alpha 1	-4.85260571	-1.488128584
Slc1a4	NM_018861	Mm.6379	Solute carrier family 1 (glutamate/neutral amino acid transporter), member 4	-5.174556633	-1.490099428
Tspyl3	NM_198617	Mm.277243	TSPY-like 3	-4.373418338	-1.49160186
2600010E01Rik	NM_175181	Mm.24138	RIKEN cDNA 2600010E01 gene	-4.270815854	-1.49192835
A230072C01Rik	AK029359	Mm.391227	RIKEN cDNA A230072C01 gene	-4.389441132	-1.492065549
Tspan13	NM_025359	Mm.254663	Tetraspanin 13	-7.509350615	-1.492753813
Pcyox1l	NM_172832	Mm.234457	Prenylcysteine oxidase 1 like	-5.36374382	-1.493316429
Tfpi	BC036146	Mm.124316|Mm.447013Mm.124316|Mm.447013Mm.124316|Mm.447013Mm.124316|Mm.447013Mm.124316|Mm.447013	tissue factor pathway inhibitor (cDNA clone MGC:37332 IMAGE:4975683), complete cds.	-6.278421594	-1.493663376
Cgnl1	NM_026599	Mm.99961	Cingulin-like 1	-4.652765807	-1.49397596
Chd1	AK015896	Mm.8137|Mm.393794Mm.8137|Mm.393794Mm.8137|Mm.393794	adult male testis cDNA, RIKEN full-length enriched library, clone:4930525N21 product:inferred: chromodomain helicase DNA binding protein 1.	-4.329119047	-1.494274282
Il13ra1	NM_133990	Mm.24208	Interleukin 13 receptor, alpha 1	-4.23261996	-1.496615145
1110021J02Rik	AK003900	Mm.440251	RIKEN cDNA 1110021J02 gene	-4.157141302	-1.497539376
Armcx4	BC025879	Mm.31961|Mm.391318Mm.31961|Mm.391318	expressed sequence AI448196 (cDNA clone IMAGE:5028212), partial cds.	-5.402755187	-1.49792548
Dll1	NM_007865	Mm.4875	Delta-like 1 (Drosophila)	-5.078894673	-1.497954681
Dll1	NM_007865	Mm.4875	Delta-like 1 (Drosophila)	-4.37412837	-1.498259443
Tuba1	NM_011653	-	tubulin, alpha 1 (Tuba1)	-7.622844942	-1.499661283
Siva1	NM_013929	Mm.289812	SIVA1, apoptosis-inducing factor	-4.425078611	-1.500182716
Nr3c1	AK171439	Mm.129481	Nuclear receptor subfamily 3, group C, member 1	-7.398300873	-1.501573007
Ccnd2	NM_009829	Mm.333406	Cyclin D2	-4.571378652	-1.502420907
Gja1	NM_010288	Mm.378921	Gap junction membrane channel protein alpha 1	-6.117769271	-1.504645929
Armcx1	NM_030066	Mm.458522	Armadillo repeat containing, X-linked 1	-4.406028344	-1.507480118
Ttc14	NM_025978	Mm.275710|Mm.408595|Mm.410538Mm.275710|Mm.408595Mm.275710|Mm.408595	tetratricopeptide repeat domain 14 (Ttc14), transcript variant 2	-4.475080351	-1.509065216
Sertad4	NM_198247	Mm.22806	SERTA domain containing 4	-6.552411373	-1.511583341
Rab3il1	BC020147	Mm.281969	RAB3A interacting protein (rabin3)-like 1	-4.906945381	-1.513567893
Gja1	NM_010288	Mm.378921	Gap junction membrane channel protein alpha 1	-5.207098428	-1.513957289
Cgnl1	NM_026599	Mm.99961	Cingulin-like 1	-4.938003661	-1.515183194
LOC207685	ENSMUST00000074329	-	immunoglobulin lambda chain, variable 1	-4.862970479	-1.515911453
Gja1	NM_010288	Mm.378921	Gap junction membrane channel protein alpha 1	-5.716252576	-1.518972481
Cd19	NM_009844	Mm.4360	CD19 antigen	-4.224943845	-1.520107039
Odc1	NM_013614	Mm.34102|Mm.437048Mm.34102|Mm.437048Mm.34102|Mm.437048	ornithine decarboxylase, structural 1 (Odc1)	-5.22318458	-1.521373817
Gja1	NM_010288	Mm.378921	Gap junction membrane channel protein alpha 1	-5.73369361	-1.521721791
B230217O12Rik	AK050742	Mm.375089	RIKEN cDNA B230217O12 gene	-4.288158319	-1.524741464
2810055F11Rik	NM_026038	Mm.286120	RIKEN cDNA 2810055F11 gene	-8.817253721	-1.527000563
Gja1	NM_010288	Mm.378921	Gap junction membrane channel protein alpha 1	-6.312375737	-1.528840311
C330016O10Rik	NM_145974	Mm.41760	RIKEN cDNA C330016O10 gene	-4.353947804	-1.529758351
Mbp	NM_010777	Mm.252063|Mm.454459Mm.252063|Mm.454459Mm.252063|Mm.454459Mm.252063|Mm.454459Mm.252063|Mm.454459Mm.252063|Mm.454459Mm.252063|Mm.454459Mm.252063|Mm.454459Mm.252063|Mm.454459Mm.252063|Mm.454459Mm.252063|Mm.454459Mm.252063|Mm.454459	myelin basic protein (Mbp), transcript variant 7	-4.551481439	-1.530812977
Id2	NM_010496	Mm.34871	Inhibitor of DNA binding 2	-4.384848886	-1.531521974
Ets1	NM_011808	Mm.292415	E26 avian leukemia oncogene 1, 5' domain	-10.62566558	-1.532495165
Sort1	NM_019972	Mm.157119	Sortilin 1	-5.80419665	-1.532923368
2410018M08Rik	NM_183088	Mm.422716	RIKEN cDNA 2410018M08 gene	-4.249645114	-1.533247485
Gja1	NM_010288	Mm.378921	Gap junction membrane channel protein alpha 1	-5.331320978	-1.53498054
Arhgap12	NM_001039692	Mm.239675	Rho GTPase activating protein 12	-5.328361853	-1.535739415
Obfc2a	BC095967	Mm.196290|Mm.395783|Mm.458546Mm.196290|Mm.395783Mm.196290|Mm.395783	oligonucleotide/oligosaccharide-binding fold containing 2A (cDNA clone MGC:106267 IMAGE:6486629), complete cds.	-4.615877851	-1.536141356
BC064078	AK134020	Mm.172429	CDNA sequence BC064078	-6.004228832	-1.53831134
Tera	NM_019643	Mm.18637	Teratocarcinoma expressed, serine rich	-5.582649195	-1.539316275
Tsn	AK011220	Mm.426637|Mm.435639Mm.426637|Mm.435639Mm.426637|Mm.435639Mm.426637|Mm.435639	10 days embryo whole body cDNA, RIKEN full-length enriched library, clone:2600015M20 product:translin.	-4.515850231	-1.540793001
Intu	NM_175515	Mm.105309|Mm.432345Mm.105309|Mm.432345Mm.105309|Mm.432345	inturned planar cell polarity effector homolog (Drosophila) (Intu)	-5.633110483	-1.544796689
Tmem20	NM_175507	Mm.262085	Transmembrane protein 20	-7.329313213	-1.546428924
Rgs10	NM_026418	Mm.18635	Regulator of G-protein signalling 10	-4.512581493	-1.550205155
Ubtd2	NM_173784	Mm.260956	Ubiquitin domain containing 2	-8.111002953	-1.552257978
Gng8	NM_010320	Mm.103770	Guanine nucleotide binding protein (G protein), gamma 8 subunit	-8.89532646	-1.566788496
Rad51ap1	NM_009013	Mm.204634	RAD51 associated protein 1	-6.484468834	-1.56713576
C430049B03Rik	AK021262	Mm.59516	RIKEN cDNA C430049B03 gene	-5.370600275	-1.568854126
Plk2	NM_152804	Mm.380	Polo-like kinase 2 (Drosophila)	-5.288833451	-1.570497466
Myo1b	NM_010863	Mm.3390	Myosin IB	-6.109781867	-1.57182654
Olfr54	NM_010997	Mm.222843	Olfactory receptor 54	-4.755961282	-1.571914199
Ets1	NM_011808	Mm.292415	E26 avian leukemia oncogene 1, 5' domain	-7.242515299	-1.572195748
Smoc2	NM_022315	Mm.30162	SPARC related modular calcium binding 2	-8.569903676	-1.572772244
Odc1	NM_013614	Mm.34102|Mm.437048Mm.34102|Mm.437048Mm.34102|Mm.437048	ornithine decarboxylase, structural 1 (Odc1)	-6.239057812	-1.578597863
Hhex	NM_008245	Mm.33896	Hematopoietically expressed homeobox	-4.418234881	-1.579279212
Bdnf	NM_007540	Mm.1442	Brain derived neurotrophic factor	-4.319515722	-1.579794615
Ptpn18	U52523	Mm.361	Protein tyrosine phosphatase, non-receptor type 18	-4.432253398	-1.581995922
Hn1l	AK152133	Mm.371601	Hematological and neurological expressed 1-like	-4.300261933	-1.58434323
Stk3	AK084333	Mm.262330	Serine/threonine kinase 3 (Ste20, yeast homolog)	-4.543936047	-1.585538506
Prcp	NM_028243	Mm.389969	Prolylcarboxypeptidase (angiotensinase C)	-4.274388572	-1.587713007
Lst1	AF000427	Mm.19379	Leukocyte specific transcript 1	-4.54670934	-1.589095523
Cav1	NM_007616	Mm.28278|Mm.456646Mm.28278|Mm.456646	caveolin, caveolae protein 1 (Cav1)	-4.238074387	-1.592201419
Pdia6	NM_027959	Mm.222825	Protein disulfide isomerase associated 6	-4.520257315	-1.593235761
Phldb2	NM_153412	Mm.211477	Pleckstrin homology-like domain, family B, member 2	-5.330997049	-1.593510355
Hsd17b1	NM_010475	Mm.188939	Hydroxysteroid (17-beta) dehydrogenase 1	-4.318328391	-1.595309882
Pdia6	NM_027959	Mm.222825	Protein disulfide isomerase associated 6	-4.264045363	-1.598127947
Jam3	NM_023277	Mm.28770	Junction adhesion molecule 3	-7.643923659	-1.601374935
Prss23	NM_029614	Mm.250438	Protease, serine, 23	-4.653812653	-1.605705703
Rsl1	NM_001013769	Mm.284988	Regulator of sex limited protein 1	-6.500828305	-1.607169581
Ppp1r16b	ENSMUST00000103117	Mm.150540|Mm.392383|Mm.392660Mm.150540|Mm.392383Mm.150540|Mm.392383	protein phosphatase 1, regulatory (inhibitor) subunit 16B	-5.679836999	-1.617831415
Tnnt1	NM_011618	Mm.358643	Troponin T1, skeletal, slow	-6.798436314	-1.618351019
D230040A04Rik	AK039302	Mm.193588|Mm.417747Mm.193588|Mm.417747	adult male spinal cord cDNA, RIKEN full-length enriched library, clone:A330019B12	-4.175453651	-1.621202052
Smoc2	NM_022315	Mm.30162	SPARC related modular calcium binding 2	-6.011972397	-1.621882289
1110032E23Rik	NM_133187	Mm.427274|Mm.460690Mm.427274|Mm.460690	RIKEN cDNA 1110032E23 gene (1110032E23Rik)	-5.199361621	-1.622668411
3830406C13Rik	NM_146051	Mm.44068	RIKEN cDNA 3830406C13 gene	-5.785824628	-1.624565097
EG665317	ENSMUST00000073378	Mm.424587	Predicted gene, EG665317	-6.436032562	-1.625259448
Mtmr4	NM_133215	Mm.399376	Myotubularin related protein 4	-5.769088643	-1.626554235
Tslp	NM_021367	Mm.143716	Thymic stromal lymphopoietin	-4.696194986	-1.627436465
BC043301	NM_001008549	Mm.333821	CDNA sequence BC043301	-5.544764152	-1.634432452
Ddx58	AK049305	Mm.86382	DEAD (Asp-Glu-Ala-Asp) box polypeptide 58	-4.447505388	-1.634889415
2210011G09Rik	BG970498	Mm.166813	RIKEN cDNA 2210011G09 gene	-4.325910106	-1.634929844
Ube2t	NM_026024	Mm.284587	Ubiquitin-conjugating enzyme E2T (putative)	-7.181887211	-1.636448604
Dleu2	AK080165	Mm.32886|Mm.447100Mm.32886|Mm.447100Mm.32886|Mm.447100	adult male aorta and vein cDNA, RIKEN full-length enriched library, clone:A530074I23 product:deleted in lymphocytic leukemia, 2.	-5.767448414	-1.637301116
Rragb	NM_001004154	Mm.190922	Ras-related GTP binding B	-5.008960904	-1.638282404
AK018134	AK018134	-	adult male medulla oblongata cDNA, RIKEN full-length enriched library, clone:6330407D06	-4.88579097	-1.639460405
Pes1	NM_022889	Mm.28659	Pescadillo homolog 1, containing BRCT domain (zebrafish)	-6.178200658	-1.640966485
Marcks	NM_008538	Mm.30059	Myristoylated alanine rich protein kinase C substrate	-7.59404219	-1.641771284
D330050I23Rik	NM_207269	Mm.230853|Mm.456534	RIKEN cDNA D330050I23 gene (D330050I23Rik)	-6.467996353	-1.642312623
Prim1	NM_008921	Mm.2903	DNA primase, p49 subunit	-4.425941209	-1.642676329
Bcl2	NM_177410	Mm.257460|Mm.462969Mm.257460|Mm.462969Mm.257460|Mm.462969Mm.257460|Mm.462969Mm.257460|Mm.462969Mm.257460|Mm.462969Mm.257460|Mm.462969Mm.257460|Mm.462969Mm.257460|Mm.462969Mm.257460|Mm.462969Mm.257460|Mm.462969Mm.257460|Mm.462969	B-cell leukemia/lymphoma 2 (Bcl2), transcript variant 2	-4.891326741	-1.649954611
Bace2	NM_019517	Mm.97885	Beta-site APP-cleaving enzyme 2	-4.962357948	-1.654763376
Cxcr4	NM_009911	Mm.1401	Chemokine (C-X-C motif) receptor 4	-5.551225888	-1.655815226
Igsf4a	NM_207675	-	immunoglobulin superfamily, member 4A (Igsf4a), transcript variant 1	-4.685286706	-1.656000594
1500005K14Rik	XM_893392	Mm.34131	RIKEN cDNA 1500005K14 gene	-4.989057085	-1.656754337
Hist1h4h	BF467941	Mm.158272	UI-M-CC0-ayb-f-07-0-UI.r1 NIH_BMAP_Ret1 cDNA clone UI-M-CC0-ayb-f-07-0-UI 5'.	-6.697670904	-1.660820484
Ulbp1	NM_029975	Mm.442442	UL16 binding protein 1	-7.557365872	-1.668479748
Ptma	NM_008972	Mm.19187	Prothymosin alpha	-7.014609557	-1.676500187
Slc38a1	NM_134086	Mm.103568|Mm.458131Mm.103568|Mm.458131Mm.103568|Mm.458131Mm.103568|Mm.458131Mm.103568|Mm.458131	solute carrier family 38, member 1 (Slc38a1)	-5.359028114	-1.684121042
Chst7	NM_021715	Mm.44827	Carbohydrate (N-acetylglucosamino) sulfotransferase 7	-6.150519318	-1.686034664
Aytl1	NM_173014	Mm.21463	Acyltransferase like 1	-4.8299629	-1.698339511
5930430L01Rik	AK148051	Mm.33303	RIKEN cDNA 5930430L01 gene	-4.184695559	-1.698636093
Nap1l3	NM_138742	Mm.71004	Nucleosome assembly protein 1-like 3	-4.527423158	-1.702917253
Slc1a4	NM_018861	Mm.6379	Solute carrier family 1 (glutamate/neutral amino acid transporter), member 4	-5.218102272	-1.705385064
Tnfaip8	NM_134131	Mm.27740	Tumor necrosis factor, alpha-induced protein 8	-4.647503625	-1.707772208
Mdga1	XM_193868	Mm.40901	MAM domain containing glycosylphosphatidylinositol anchor 1	-5.537109737	-1.708210408
C530008M17Rik	AK122469	Mm.101504	RIKEN cDNA C530008M17 gene	-6.14010723	-1.712718685
6-Sep	NM_019942	Mm.260036|Mm.456145Mm.260036|Mm.456145Mm.260036|Mm.456145Mm.260036|Mm.456145	septin 6 (Sept6)	-6.488723293	-1.716265059
B230209C24Rik	NM_177235	Mm.336619	RIKEN cDNA B230209C24 gene	-4.237010697	-1.719726839
Zfp455	NM_001048204	Mm.82396	Zinc finger protein 455	-4.363586618	-1.725980992
Oas1a	NM_145211	Mm.14301	2'-5' oligoadenylate synthetase 1A	-6.150018146	-1.729391551
Hn1l	NM_198937	Mm.371601	Hematological and neurological expressed 1-like	-8.251544002	-1.730985091
Hsp110	NM_013559	Mm.270681	Heat shock protein 110	-5.074820542	-1.734457169
Gcat	NM_013847	Mm.237085	Glycine C-acetyltransferase (2-amino-3-ketobutyrate-coenzyme A ligase)	-6.251495788	-1.739667705
Zfhx1b	AK031541	-	13 days embryo male testis cDNA, RIKEN full-length enriched library, clone:6030449F06 product:zinc finger homeobox 1b.	-4.315774739	-1.74382367
Sp100	BC069183	Mm.290906	Nuclear antigen Sp100	-9.203954591	-1.764595624
Atf7ip2	AK139862	Mm.108729	Activating transcription factor 7 interacting protein 2	-4.615491321	-1.765477791
2310047C04Rik	AK122344	Mm.275138	RIKEN cDNA 2310047C04 gene	-4.370812311	-1.765605122
Mum1l1	NM_175541	Mm.131001	Melanoma associated antigen (mutated) 1-like 1	-5.298316643	-1.774391191
Enpep	NM_007934	Mm.1193	Glutamyl aminopeptidase	-7.08070153	-1.77572071
Armet	NM_029103	Mm.29778	Arginine-rich, mutated in early stage tumors	-4.211535664	-1.781727507
Metrn	NM_133719	Mm.41925	Meteorin, glial cell differentiation regulator	-6.727892888	-1.787359585
Metrn	NM_133719	Mm.41925	Meteorin, glial cell differentiation regulator	-5.183335366	-1.793847889
Anapc10	NM_026904	Mm.257445|Mm.420790Mm.257445|Mm.420790	anaphase promoting complex subunit 10 (Anapc10)	-4.847961415	-1.797266929
9330188P03Rik	AK034417	Mm.431145	RIKEN cDNA 9330188P03 gene	-4.738719088	-1.801138427
Adrb2	NM_007420	Mm.5598	Adrenergic receptor, beta 2	-4.906875287	-1.80890828
AK046037	AK046037	-	adult male corpora quadrigemina cDNA, RIKEN full-length enriched library, clone:B230337C21 .	-4.659051846	-1.818747075
Snai2	NM_011415	Mm.4272	Snail homolog 2 (Drosophila)	-6.361615557	-1.824569849
Ift122	NM_031177	Mm.333335	Intraflagellar transport 122 homolog (Chlamydomonas)	-4.16028998	-1.826549102
Rasgrp1	NM_011246	Mm.42150	RAS guanyl releasing protein 1	-4.201427226	-1.838752506
Slc9a2	AK077026	Mm.256414	Solute carrier family 9 (sodium/hydrogen exchanger), member 2	-5.378263493	-1.857851738
Zfp383	BC064456	Mm.333743	Zinc finger protein 383	-4.993224793	-1.863538671
Slc24a5	NM_175034	Mm.330538	Solute carrier family 24, member 5	-4.797398936	-1.866804881
Oas1f	NM_145153	Mm.105369	2'-5' oligoadenylate synthetase 1F	-5.902955341	-1.870990601
Tfpi	NM_011576	Mm.124316|Mm.447013Mm.124316|Mm.447013Mm.124316|Mm.447013Mm.124316|Mm.447013Mm.124316|Mm.447013	tissue factor pathway inhibitor (Tfpi)	-5.682929273	-1.875822584
Tnfaip8l1	NM_025566	Mm.2312	Tumor necrosis factor, alpha-induced protein 8-like 1	-5.522071952	-1.876029025
Mllt4	XM_890447	Mm.59167|Mm.454398Mm.59167|Mm.454398Mm.59167|Mm.454398Mm.59167|Mm.454398Mm.59167|Mm.454398	myeloid	-11.34954057	-1.888895939
6720422M22Rik	AK032738	Mm.440672	RIKEN cDNA 6720422M22 gene	-8.366603847	-1.890509873
AK030647	AK030647	-	6 days neonate head cDNA, RIKEN full-length enriched library, clone:5430403C21	-5.404471448	-1.898712158
Ifi203	NM_001045481	Mm.261270|Mm.458430Mm.261270|Mm.458430Mm.261270|Mm.458430	interferon activated gene 203 (Ifi203), transcript variant 1	-8.534847529	-1.909120982
Dleu2	AK084358	Mm.32886|Mm.447100Mm.32886|Mm.447100Mm.32886|Mm.447100	12 days embryo eyeball cDNA, RIKEN full-length enriched library, clone:D230030K09 product:deleted in lymphocytic leukemia, 2.	-4.770828588	-1.909766941
Igsf10	XM_887155	Mm.436533|Mm.444186Mm.436533|Mm.444186	immunoglobulin superfamily, member 10, transcript variant 2 (Igsf10)	-4.703065276	-1.913846807
Tanc2	AK019982	Mm.22501|Mm.425713Mm.22501|Mm.425713Mm.22501|Mm.425713Mm.22501|Mm.425713	8 days embryo whole body cDNA, RIKEN full-length enriched library, clone:5730590C14	-9.912578039	-1.920278425
AK039185	AK039185	-	adult male hypothalamus cDNA, RIKEN full-length enriched library, clone:A230106E23	-4.523817897	-1.921105757
Trim30	NM_009099	Mm.295578	Tripartite motif protein 30	-5.736067292	-1.928430241
Gm501	XM_146277	Mm.334491	Gene model 501, (NCBI)	-5.164989145	-1.934525112
Ptpre	NM_011212	Mm.945	Protein tyrosine phosphatase, receptor type, E	-5.459796762	-1.93518677
Igh-6	AK088666	Mm.304472|Mm.342177|Mm.428442|Mm.429433|Mm.435295|Mm.435580|Mm.436922Mm.304472|Mm.342177Mm.304472|Mm.342177Mm.304472|Mm.342177Mm.304472|Mm.342177Mm.304472|Mm.342177Mm.304472|Mm.342177Mm.304472|Mm.342177Mm.304472|Mm.342177Mm.304472|Mm.342177Mm.304472|Mm.342177Mm.304472|Mm.342177	2 days neonate thymus thymic cells cDNA, RIKEN full-length enriched library, clone:E430023B15 product:immunoglobulin heavy chain 6 (heavy chain of IgM).	-5.142605022	-1.937833976
Cdkn1c	NM_009876	Mm.168789	Cyclin-dependent kinase inhibitor 1C (P57)	-9.364732121	-1.938112073
Sdf2l1	NM_022324	Mm.30222	Stromal cell-derived factor 2-like 1	-4.173578401	-1.949616301
Timeless	NM_011589	Mm.6458	Timeless homolog (Drosophila)	-14.63715843	-1.95040344
4833416E15Rik	AK014707	Mm.33159	RIKEN cDNA 4833416E15 gene	-6.338654436	-1.961549415
Traf3ip3	NM_153137	Mm.261259	TRAF3 interacting protein 3	-7.094183015	-1.967282851
AK080962	AK080962	-	4 days neonate male adipose cDNA, RIKEN full-length enriched library, clone:B430219K18	-4.700747014	-1.979064627
Phf11	NM_172603	Mm.254918	PHD finger protein 11	-6.627238688	-1.990861476
2810417J12Rik	NM_029798	-	RIKEN cDNA 2810417J12 gene (2810417J12Rik)	-7.28765174	-2.001906202
Cd79b	NM_008339	Mm.2987	CD79B antigen	-9.283085459	-2.003692774
AK038717	AK038717	-	adult male hypothalamus cDNA, RIKEN full-length enriched library, clone:A230056N23	-5.086106736	-2.014401382
Itgb6	NM_021359	Mm.98193	Integrin beta 6	-5.494123604	-2.026199338
D14Ertd668e	NM_199015	Mm.205022	DNA segment, Chr 14, ERATO Doi 668, expressed	-4.246761104	-2.031390624
Pdzd3	NM_133226	Mm.29872	PDZ domain containing 3	-6.647695835	-2.033978232
Klhl4	NM_172781	Mm.132583	Kelch-like 4 (Drosophila)	-4.378923232	-2.050836839
ENSMUST00000067022	ENSMUST00000067022	-	RIKEN cDNA 4930403C10 gene	-4.930239149	-2.054252354
Tnk1	NM_031880	Mm.358793	Tyrosine kinase, non-receptor, 1	-5.502124361	-2.079144154
Speer4d	NM_025759	Mm.425235	Spermatogenesis associated glutamate (E)-rich protein 4d	-4.605750922	-2.081944616
6-Sep	NM_019942	Mm.260036|Mm.456145Mm.260036|Mm.456145Mm.260036|Mm.456145Mm.260036|Mm.456145	septin 6 (Sept6)	-4.374192735	-2.089659539
Ppat	XM_896000	Mm.202337	Phosphoribosyl pyrophosphate amidotransferase	-5.409509417	-2.098455221
Il16	AK038014	Mm.10137	Interleukin 16	-5.177108332	-2.115399139
2010003D24Rik	AK008061	-	adult male small intestine cDNA, RIKEN full-length enriched library, clone:2010003D24	-8.481646788	-2.116626448
Aqp1	NM_007472	Mm.18625	Aquaporin 1	-4.559693646	-2.120432051
Nes	NM_016701	Mm.331129	Nestin	-10.31618079	-2.121226822
AI447904	NM_175026	Mm.447|Mm.392724Mm.447|Mm.392724	expressed sequence AI447904 (AI447904)	-5.674188264	-2.130706553
AK084873	AK084873	-	13 days embryo lung cDNA, RIKEN full-length enriched library, clone:D430004L15	-4.726605966	-2.131962093
Nes	NM_016701	Mm.331129	Nestin	-12.95218485	-2.131986394
AK037919	AK037919	-	16 days neonate thymus cDNA, RIKEN full-length enriched library, clone:A130062M14	-4.192111446	-2.139069365
D330027G24Rik	AK052318	Mm.101339	RIKEN cDNA D330027G24 gene	-6.721348394	-2.141527797
0610010D24Rik	BC043115	-	RIKEN cDNA 0610010D24 gene (cDNA clone MGC:58041 IMAGE:6408630), complete cds	-4.495153674	-2.142303721
Nes	NM_016701	Mm.331129	Nestin	-11.66087889	-2.151624105
Cxcr4	NM_009911	Mm.1401	Chemokine (C-X-C motif) receptor 4	-8.23967137	-2.154315671
Nes	NM_016701	Mm.331129	Nestin	-11.88633699	-2.15469888
Slfn10	NM_181542	Mm.341645	Schlafen 10	-4.892573227	-2.154792663
Nes	NM_016701	Mm.331129	Nestin	-13.00776855	-2.157040874
Nes	NM_016701	Mm.331129	Nestin	-11.01563363	-2.162279494
Nes	NM_016701	Mm.331129	Nestin	-11.13749344	-2.170224213
Nes	NM_016701	Mm.331129	Nestin	-11.87247851	-2.173482947
Nes	NM_016701	Mm.331129	Nestin	-12.32915876	-2.189154527
Hr	NM_021877	Mm.7598	Hairless	-5.029975166	-2.219467614
Rarres1	XM_130987	Mm.38002	Retinoic acid receptor responder (tazarotene induced) 1	-7.512108599	-2.219665862
Nes	NM_016701	Mm.331129	Nestin	-11.02607247	-2.221608162
Gprasp2	ENSMUST00000096320	Mm.456004	G protein-coupled receptor associated sorting protein 2	-4.526081613	-2.233438892
Chek2	NM_016681	Mm.279308	CHK2 checkpoint homolog (S. pombe)	-14.99901941	-2.247551713
Pla2g2d	NM_011109	Mm.71913	Phospholipase A2, group IID	-6.52502854	-2.26334242
Ifit2	NM_008332	Mm.2036	Interferon-induced protein with tetratricopeptide repeats 2	-4.262436357	-2.268362008
AK080833	AK080833	-	adult male corpora quadrigemina cDNA, RIKEN full-length enriched library, clone:B230341L21	-4.156705131	-2.284558225
Igl-V1	M94350	Mm.326349|Mm.421688|Mm.456234Mm.326349|Mm.421688Mm.326349|Mm.421688Mm.326349|Mm.421688Mm.326349|Mm.421688Mm.326349|Mm.421688Mm.326349|Mm.421688Mm.326349|Mm.421688	immunoglobulin lambda chain (IgL) mRNA, complete cds.	-5.068560667	-2.312036041
2900056L01Rik	AK013704	Mm.458460	RIKEN cDNA 2900056L01 gene	-9.32437363	-2.313394301
Apln	NM_013912	Mm.29262	Apelin	-4.742792703	-2.324794368
Prdm1	NM_007548	Mm.4800	PR domain containing 1, with ZNF domain	-13.39454404	-2.333614011
Msx1	X59251	Mm.256509	Homeo box, msh-like 1	-4.800636607	-2.341257595
Sox7	AK009704	Mm.42162	SRY-box containing gene 7	-4.63054594	-2.371699475
Hoxa4	NM_008265	Mm.439647	Homeo box A4	-4.971012104	-2.379610193
Clec7a	NM_020008	Mm.239516	C-type lectin domain family 7, member a	-4.298903864	-2.388249838
Igl-V1	AK008145	Mm.326349|Mm.421688|Mm.456234Mm.326349|Mm.421688Mm.326349|Mm.421688Mm.326349|Mm.421688Mm.326349|Mm.421688Mm.326349|Mm.421688Mm.326349|Mm.421688Mm.326349|Mm.421688	adult male small intestine cDNA, RIKEN full-length enriched library, clone:2010007E08 product:immunoglobulin lambda chain, variable 1.	-4.539827466	-2.399765197
Il16	NM_010551	Mm.10137	Interleukin 16	-24.19571734	-2.418670882
A230072E10Rik	AK038885	Mm.101344	RIKEN cDNA A230072E10 gene	-5.428323181	-2.424631106
TC1638968	TC1638968	-	TC1638968	-4.74881368	-2.425527814
Slfn8	NM_181545	Mm.462462	Schlafen 8	-4.888830971	-2.437742928
Pcdh17	AK147265	Mm.153643	Protocadherin 17	-6.161522093	-2.44006065
D430019H16Rik	BC058677	Mm.2388	RIKEN cDNA D430019H16 gene	-5.714119002	-2.44434374
Myo1d	AK037051	Mm.151948	Myosin ID	-4.192429787	-2.446454459
Igl-V1	AK008094	Mm.326349|Mm.421688|Mm.456234Mm.326349|Mm.421688Mm.326349|Mm.421688Mm.326349|Mm.421688Mm.326349|Mm.421688Mm.326349|Mm.421688Mm.326349|Mm.421688Mm.326349|Mm.421688	adult male small intestine cDNA, RIKEN full-length enriched library, clone:2010004G10 product:immunoglobulin lambda chain, variable 1.	-4.866841383	-2.448152674
Mx1	NM_010846	Mm.33996	Myxovirus (influenza virus) resistance 1	-4.529774839	-2.452453637
Esr1	NM_007956	Mm.9213|Mm.393566|Mm.463262Mm.9213|Mm.393566Mm.9213|Mm.393566Mm.9213|Mm.393566Mm.9213|Mm.393566Mm.9213|Mm.393566Mm.9213|Mm.393566Mm.9213|Mm.393566Mm.9213|Mm.393566Mm.9213|Mm.393566Mm.9213|Mm.393566	estrogen receptor 1 (alpha) (Esr1)	-4.245824295	-2.457336291
Ifi44	NM_133871	Mm.30756	Interferon-induced protein 44	-4.482723453	-2.479935238
D130060J10Rik	AK051620	Mm.451434	RIKEN cDNA D130060J10 gene	-7.774104096	-2.485607003
2210011C24Rik	XM_985599	Mm.41017	RIKEN cDNA 2210011C24 gene	-10.52166624	-2.487218921
Ifi44	AK085407	Mm.30756	Interferon-induced protein 44	-6.101851754	-2.492402368
Esr1	NM_007956	Mm.9213|Mm.393566|Mm.463262Mm.9213|Mm.393566Mm.9213|Mm.393566Mm.9213|Mm.393566Mm.9213|Mm.393566Mm.9213|Mm.393566Mm.9213|Mm.393566Mm.9213|Mm.393566Mm.9213|Mm.393566Mm.9213|Mm.393566Mm.9213|Mm.393566	estrogen receptor 1 (alpha) (Esr1)	-5.656170125	-2.532238436
Apln	NM_013912	Mm.29262	Apelin	-4.514001995	-2.538109927
D0H4S114	NM_053078	Mm.407415	DNA segment, human D4S114	-7.305828899	-2.54202025
Bcl2	NM_009741	Mm.257460|Mm.462969Mm.257460|Mm.462969Mm.257460|Mm.462969Mm.257460|Mm.462969Mm.257460|Mm.462969Mm.257460|Mm.462969Mm.257460|Mm.462969Mm.257460|Mm.462969Mm.257460|Mm.462969Mm.257460|Mm.462969Mm.257460|Mm.462969Mm.257460|Mm.462969	B-cell leukemia/lymphoma 2 (Bcl2), transcript variant 1	-7.358020497	-2.555678748
Gatm	NM_025961	Mm.29975	Glycine amidinotransferase (L-arginine:glycine amidinotransferase)	-8.484323907	-2.563550107
Bcl2	NM_009741	Mm.257460|Mm.462969Mm.257460|Mm.462969Mm.257460|Mm.462969Mm.257460|Mm.462969Mm.257460|Mm.462969Mm.257460|Mm.462969Mm.257460|Mm.462969Mm.257460|Mm.462969Mm.257460|Mm.462969Mm.257460|Mm.462969Mm.257460|Mm.462969Mm.257460|Mm.462969	B-cell leukemia/lymphoma 2 (Bcl2), transcript variant 1	-7.106769117	-2.565896684
Oas2	NM_145227	Mm.260926	2'-5' oligoadenylate synthetase 2	-4.529129346	-2.58425635
Ces5	NM_172759	Mm.441134	Carboxylesterase 5	-4.336662835	-2.584516921
Bcl2	NM_009741	Mm.257460|Mm.462969Mm.257460|Mm.462969Mm.257460|Mm.462969Mm.257460|Mm.462969Mm.257460|Mm.462969Mm.257460|Mm.462969Mm.257460|Mm.462969Mm.257460|Mm.462969Mm.257460|Mm.462969Mm.257460|Mm.462969Mm.257460|Mm.462969Mm.257460|Mm.462969	B-cell leukemia/lymphoma 2 (Bcl2), transcript variant 1	-7.025862398	-2.600445321
Igl-V1	AK008145	Mm.326349|Mm.421688|Mm.456234Mm.326349|Mm.421688Mm.326349|Mm.421688Mm.326349|Mm.421688Mm.326349|Mm.421688Mm.326349|Mm.421688Mm.326349|Mm.421688Mm.326349|Mm.421688	adult male small intestine cDNA, RIKEN full-length enriched library, clone:2010007E08 product:immunoglobulin lambda chain, variable 1.	-4.412427768	-2.604910282
Bcl2	NM_009741	Mm.257460|Mm.462969Mm.257460|Mm.462969Mm.257460|Mm.462969Mm.257460|Mm.462969Mm.257460|Mm.462969Mm.257460|Mm.462969Mm.257460|Mm.462969Mm.257460|Mm.462969Mm.257460|Mm.462969Mm.257460|Mm.462969Mm.257460|Mm.462969Mm.257460|Mm.462969	B-cell leukemia/lymphoma 2 (Bcl2), transcript variant 1	-6.472529793	-2.609402156
Slfn9	NM_172796	Mm.270253	Schlafen 9	-20.34403456	-2.610783559
Bcl2	NM_009741	Mm.257460|Mm.462969Mm.257460|Mm.462969Mm.257460|Mm.462969Mm.257460|Mm.462969Mm.257460|Mm.462969Mm.257460|Mm.462969Mm.257460|Mm.462969Mm.257460|Mm.462969Mm.257460|Mm.462969Mm.257460|Mm.462969Mm.257460|Mm.462969Mm.257460|Mm.462969	B-cell leukemia/lymphoma 2 (Bcl2), transcript variant 1	-7.045702543	-2.615643614
Bcl2	NM_009741	Mm.257460|Mm.462969Mm.257460|Mm.462969Mm.257460|Mm.462969Mm.257460|Mm.462969Mm.257460|Mm.462969Mm.257460|Mm.462969Mm.257460|Mm.462969Mm.257460|Mm.462969Mm.257460|Mm.462969Mm.257460|Mm.462969Mm.257460|Mm.462969Mm.257460|Mm.462969	B-cell leukemia/lymphoma 2 (Bcl2), transcript variant 1	-6.852593928	-2.62098031
Bcl2	NM_009741	Mm.257460|Mm.462969Mm.257460|Mm.462969Mm.257460|Mm.462969Mm.257460|Mm.462969Mm.257460|Mm.462969Mm.257460|Mm.462969Mm.257460|Mm.462969Mm.257460|Mm.462969Mm.257460|Mm.462969Mm.257460|Mm.462969Mm.257460|Mm.462969Mm.257460|Mm.462969	B-cell leukemia/lymphoma 2 (Bcl2), transcript variant 1	-6.812594819	-2.626022638
Mycn	NM_008709	Mm.16469	V-myc myelocytomatosis viral related oncogene, neuroblastoma derived (avian)	-5.455666675	-2.653467883
Bcl2	NM_009741	Mm.257460|Mm.462969Mm.257460|Mm.462969Mm.257460|Mm.462969Mm.257460|Mm.462969Mm.257460|Mm.462969Mm.257460|Mm.462969Mm.257460|Mm.462969Mm.257460|Mm.462969Mm.257460|Mm.462969Mm.257460|Mm.462969Mm.257460|Mm.462969Mm.257460|Mm.462969	B-cell leukemia/lymphoma 2 (Bcl2), transcript variant 1	-7.267623556	-2.659149849
Bcl2	NM_009741	Mm.257460|Mm.462969Mm.257460|Mm.462969Mm.257460|Mm.462969Mm.257460|Mm.462969Mm.257460|Mm.462969Mm.257460|Mm.462969Mm.257460|Mm.462969Mm.257460|Mm.462969Mm.257460|Mm.462969Mm.257460|Mm.462969Mm.257460|Mm.462969Mm.257460|Mm.462969	B-cell leukemia/lymphoma 2 (Bcl2), transcript variant 1	-6.851175709	-2.667918173
EG328314	AK045784	Mm.138047	Predicted gene, EG328314	-4.486415381	-2.668819962
Bcl2	NM_009741	Mm.257460|Mm.462969Mm.257460|Mm.462969Mm.257460|Mm.462969Mm.257460|Mm.462969Mm.257460|Mm.462969Mm.257460|Mm.462969Mm.257460|Mm.462969Mm.257460|Mm.462969Mm.257460|Mm.462969Mm.257460|Mm.462969Mm.257460|Mm.462969Mm.257460|Mm.462969	B-cell leukemia/lymphoma 2 (Bcl2), transcript variant 1	-6.854818161	-2.694874913
Tlr4	AK014533	Mm.38049	Toll-like receptor 4	-4.756990314	-2.760406578
Ifi203	AK172505	Mm.261270|Mm.458430Mm.261270|Mm.458430Mm.261270|Mm.458430	activated spleen cDNA, RIKEN full-length enriched library, clone:F830211F21 product:interferon activated gene 203.	-7.424936586	-2.796230507
Oas2	NM_145227	Mm.260926	2'-5' oligoadenylate synthetase 2	-5.068471633	-2.844052615
Cd247	NM_031162	Mm.217308|Mm.417649|Mm.440247Mm.217308|Mm.417649Mm.217308|Mm.417649	CD247 antigen (Cd247)	-7.111180849	-2.894735115
Spic	NM_011461	Mm.21642	Spi-C transcription factor (Spi-1/PU.1 related)	-6.643770319	-2.965747412
Msx1	X59251	Mm.256509	Homeo box, msh-like 1	-4.78605207	-2.96726801
Sv2b	NM_153579	Mm.273082	Synaptic vesicle glycoprotein 2 b	-5.286630369	-2.994902975
D0H4S114	NM_053078	Mm.407415	DNA segment, human D4S114	-7.75753299	-3.0170648
Lama4	AK085945	Mm.258065	Laminin, alpha 4	-4.465940445	-3.030788812
Slc38a1	AK162429	Mm.103568|Mm.458131Mm.103568|Mm.458131Mm.103568|Mm.458131Mm.103568|Mm.458131Mm.103568|Mm.458131	12 days embryo embryonic body between diaphragm region and neck cDNA, RIKEN full-length enriched library, clone:9430020E10 .	-7.739399828	-3.112446943
Cxcl7	NM_023785	-	chemokine (C-X-C motif) ligand 7 (Cxcl7)	-4.333293129	-3.161130973
Rps6kl1	NM_146244	Mm.44829|Mm.462064Mm.44829|Mm.462064	ribosomal protein S6 kinase-like 1 (Rps6kl1)	-14.69183641	-3.224352855
Klrd1	NM_010654	Mm.391515	Killer cell lectin-like receptor, subfamily D, member 1	-6.200069008	-3.244290152
3110082D06Rik	AK014270	-	13 days embryo head cDNA, RIKEN full-length enriched library, clone:3110082D06 .	-4.500162888	-3.279267038
Igl-V1	AY151141	Mm.326349|Mm.421688|Mm.456234Mm.326349|Mm.421688Mm.326349|Mm.421688Mm.326349|Mm.421688Mm.326349|Mm.421688Mm.326349|Mm.421688Mm.326349|Mm.421688Mm.326349|Mm.421688	anti-deoxynivalenol scFv lambda light chain variable region mRNA, partial cds.	-5.93369742	-3.339547747
Mgl2	NM_145137	Mm.222465	Macrophage galactose N-acetyl-galactosamine specific lectin 2	-7.593104935	-3.405909125
Pax5	AK040987	Mm.439659	Paired box gene 5	-5.174196078	-3.411181359
5730410E15Rik	AK049811	Mm.207715	RIKEN cDNA 5730410E15 gene	-5.905985636	-3.517741061
Igl-V1	AK008094	Mm.326349|Mm.421688|Mm.456234Mm.326349|Mm.421688Mm.326349|Mm.421688Mm.326349|Mm.421688Mm.326349|Mm.421688Mm.326349|Mm.421688Mm.326349|Mm.421688Mm.326349|Mm.421688	adult male small intestine cDNA, RIKEN full-length enriched library, clone:2010004G10 product:immunoglobulin lambda chain, variable 1.	-10.01677774	-3.755907121
Agtrl1	NM_011784	Mm.29368	Angiotensin receptor-like 1	-5.613102492	-3.870069772
Ms4a1	NM_007641	Mm.4046	Membrane-spanning 4-domains, subfamily A, member 1	-4.407948729	-3.90529419
Trhde	NM_146241	Mm.445550	TRH-degrading enzyme	-6.037884808	-4.058274852
Emr4	NM_139138	Mm.210497|Mm.456256	EGF-like module containing, mucin-like, hormone receptor-like sequence 4 (Emr4)	-6.768619648	-4.063621627
Klra7	NM_014194	Mm.333431	Killer cell lectin-like receptor, subfamily A, member 7	-6.732795833	-4.108329221
Gzma	NM_010370	Mm.15510	Granzyme A	-5.719021372	-4.33518085
Tnfrsf13c	NM_028075	Mm.240047	Tumor necrosis factor receptor superfamily, member 13c	-6.334659002	-4.544974671
Adipoq	NM_009605	Mm.3969	Adiponectin, C1Q and collagen domain containing	-5.309922762	-4.585229458
6430562O15Rik	AK032482	Mm.446052	RIKEN cDNA 6430562O15 gene	-4.516796459	-4.785150377
Slc38a1	AK162429	Mm.103568|Mm.458131Mm.103568|Mm.458131Mm.103568|Mm.458131Mm.103568|Mm.458131Mm.103568|Mm.458131	12 days embryo embryonic body between diaphragm region and neck cDNA, RIKEN full-length enriched library, clone:9430020E10 .	-7.712300784	-5.100072262
3526401B18Rik	AK014386	Mm.410396|Mm.460602	adult male brain cDNA, RIKEN full-length enriched library, clone:3526401B18	-8.958626008	-5.589409536
Slc38a1	AK162429	Mm.103568|Mm.458131Mm.103568|Mm.458131Mm.103568|Mm.458131Mm.103568|Mm.458131Mm.103568|Mm.458131	12 days embryo embryonic body between diaphragm region and neck cDNA, RIKEN full-length enriched library, clone:9430020E10 .	-11.18514862	-6.334838828
Lrrc55	NM_001033346	Mm.291095|Mm.388458	leucine rich repeat containing 55 (Lrrc55)	-5.401743175	-6.642959384
Xcl1	NM_008510	Mm.190	Chemokine (C motif) ligand 1	-6.786032435	-7.109713491
Fcrla	NM_145141	Mm.1850	Fc receptor-like A	-4.577326668	-7.598969144
Mmp13	NM_008607	Mm.5022	Matrix metallopeptidase 13	-5.559038142	-10.32409441
