# Supplementary material for: Transcriptome Alteration in the Diabetic Heart by Rosiglitazone: Implications for Cardiovascular Mortality
Source: PLoS One. 2008 Jul 9;3(7):e2609. doi: 10.1371/journal.pone.0002609 (PMC2481284; doi:10.1371/journal.pone.0002609)
Supplement: Gene List S2 — txt file of microarray results from db/db+rosiglitazone vs db/db analysis. (0.04 MB TXT) [file pone.0002609.s006.txt]

Gene Symbol	RefSeq ID	UGCluster [A]	Name	db-t vs db-c Score(d) [A]	db-t vs db-c Fold Change [A]
Csn1s1	NM_007784	Mm.427467	Casein alpha s1	6.083359476	5.02744425
Kcnip4	NM_030265	Mm.160172	Kv channel interacting protein 4	4.458867189	4.759529516
Defb8	NM_153108	Mm.17768|Mm.390008	defensin beta 8 (Defb8)	5.545550891	3.836398422
1700021A07Rik	AK006189	-	adult male testis cDNA, RIKEN full-length enriched library, clone:1700021A07	4.097371864	3.377351642
Ptch1	NM_008957	Mm.228798	Patched homolog 1	6.666745061	3.315581796
4930474A20Rik	AK015570	-	adult male testis cDNA, RIKEN full-length enriched library, clone:4930474A20	4.510398805	3.234297187
Ryr1	NM_009109	Mm.439745	Ryanodine receptor 1, skeletal muscle	5.270843193	3.168896113
4933402J24Rik	NM_028940	-	RIKEN cDNA 4933402J24 gene (4933402J24Rik)	4.942905315	3.164451669
Nxph1	NM_008751	Mm.46954|Mm.459651Mm.46954|Mm.459651Mm.46954|Mm.459651Mm.46954|Mm.459651	neurexophilin 1 (Nxph1)	3.674252947	3.005682327
5430433G21Rik	XM_283765	Mm.41113	RIKEN cDNA 5430433G21 gene	3.757335438	2.91193404
Kcnk1	NM_008430	Mm.10800	Potassium channel, subfamily K, member 1	6.382850966	2.840399084
Slc12a1	NM_001079690	Mm.3914	Solute carrier family 12, member 1	3.81843779	2.783639902
Myo3b	AK033795	Mm.99648|Mm.458853Mm.99648|Mm.458853	adult male epididymis cDNA, RIKEN full-length enriched library, clone:9230110G05	4.455341774	2.584569959
H2-M1	NM_177636	Mm.246583	Histocompatibility 2, M region locus 1	4.84037257	2.564364025
Uty	NM_009484	Mm.20477	Ubiquitously transcribed tetratricopeptide repeat gene, Y chromosome	4.187167243	2.514651202
AK038580	AK038580	-	adult male hypothalamus cDNA, RIKEN full-length enriched library, clone:A230046B11 product:low density lipoprotein receptor-related protein 8, apolipoprotein e receptor.	4.110256993	2.480777558
1500010J02Rik	AK030876	Mm.285785	RIKEN cDNA 1500010J02 gene	5.669770624	2.438405815
MGC58177	NM_198666	-	Similar to RIKEN cDNA 4930572O03 gene (MGC58177)	4.211443651	2.375463524
Adamts20	AK090358	Mm.214132	A disintegrin-like and metallopeptidase (reprolysin type) with thrombospondin type 1 motif, 20	3.624350678	2.373327541
5830467P10Rik	AF073489	Mm.209784	RIKEN cDNA 5830467P10 gene	3.70918218	2.352140865
Olfr869	NM_146557	Mm.454106	Olfactory receptor 869	4.049735018	2.274931445
Cdc42ep2	AK083004	Mm.195932	CDC42 effector protein (Rho GTPase binding) 2	3.784792342	2.251317508
0610039H22Rik	AK002838	Mm.426889	RIKEN cDNA 0610039H22 gene	5.355417739	2.21021626
4933434I20Rik	NM_026233	Mm.84115	RIKEN cDNA 4933434I20 gene	6.699093468	2.197995659
Abat	NM_172961	Mm.259315	4-aminobutyrate aminotransferase	3.656486964	2.186488875
Cspp1	XM_129366	Mm.244046|Mm.440570Mm.244046|Mm.440570	centrosome and spindle pole associated protein 1 (Cspp1)	4.784975729	2.171022729
2210403B10Rik	NM_145216	-	RIKEN cDNA 2210403B10 gene (2210403B10Rik)	3.928593128	2.111844085
Msx1	X59251	Mm.256509	Homeo box, msh-like 1	7.649551649	2.109925386
Tbx15	NM_009323	Mm.88761	T-box 15	4.728387809	2.097332704
NAP037944-1	NAP037944-1	-	NAP037944-1	3.569250621	2.075110143
Zkscan1	NM_133906	Mm.213114	Zinc finger with KRAB and SCAN domains 1	4.076593988	2.070836909
D330037H05Rik	BC075726	-	RIKEN cDNA D330037H05 gene (cDNA clone IMAGE:30440183), complete cds.	4.649778848	2.051294517
2610029G23Rik	NM_026312	Mm.273405	RIKEN cDNA 2610029G23 gene	6.593917559	2.038284041
Mmp3	NM_010809	Mm.4993	Matrix metallopeptidase 3	4.69777529	2.034283604
Abca1	NM_013454	Mm.277376	ATP-binding cassette, sub-family A (ABC1), member 1	4.342116557	2.032358822
Abcg1	NM_009593	Mm.15691|Mm.426436|Mm.455954	ATP-binding cassette, sub-family G (WHITE), member 1 (Abcg1)	5.13241883	1.968564055
TC1631866	TC1631866	-	TC1631866	5.057751132	1.965758563
D19Ertd386e	AK037718	Mm.254169|Mm.396211Mm.254169|Mm.396211Mm.254169|Mm.396211	16 days neonate thymus cDNA, RIKEN full-length enriched library, clone:A130040N02	4.705074761	1.935594625
Ptpla	AK085898	Mm.241205	Protein tyrosine phosphatase-like (proline instead of catalytic arginine), member a	3.514082809	1.930490292
TC1617184	TC1617184	-	Q5SSP0_MOUSE (Q5SSP0) Olfactory receptor MOR135-4, partial (87%)	4.00600374	1.867485114
Tnfsf18	NM_183391	Mm.276823	Tumor necrosis factor (ligand) superfamily, member 18	3.824893962	1.864463938
AK049610	AK049610	-	12 days embryo spinal cord cDNA, RIKEN full-length enriched library, clone:C530003P15	4.254969769	1.861479624
Plcb1	BC058710	Mm.330607	Phospholipase C, beta 1	3.540973722	1.859242709
Mctp1	NM_030174	Mm.316249	Multiple C2 domains, transmembrane 1	4.223879597	1.858582993
C130076G22Rik	AK081778	-	16 days embryo head cDNA, RIKEN full-length enriched library, clone:C130076G22	5.762386074	1.854402478
Zfp367	NM_175494	Mm.300065|Mm.402053Mm.300065|Mm.402053Mm.300065|Mm.402053Mm.300065|Mm.402053	zinc finger protein 367 (Zfp367)	4.367578974	1.846143361
LOC637047	ENSMUST00000090532	-	similar to Ig kappa chain V-II region RPMI 6410 precursor (LOC637047)	3.730584243	1.829674909
Msx1	X59251	Mm.256509	Homeo box, msh-like 1	3.694997391	1.825186923
4732473B16Rik	NM_175307	Mm.204656	RIKEN cDNA 4732473B16 gene	5.34987928	1.815331068
Slc26a9	NM_177243	Mm.245053	Solute carrier family 26, member 9	5.226718827	1.814525024
1500001A10Rik	AK129457	Mm.146779	RIKEN cDNA 1500001A10 gene	3.598116095	1.812520022
Apln	NM_013912	Mm.29262	Apelin	3.515082052	1.802706728
4930507A01Rik	AK016354	Mm.293069	RIKEN cDNA 4930507A01 gene	3.615736956	1.801339742
4930481M05	NM_183320	-	hypothetical protein 4930481M05 (4930481M05)	4.666530127	1.787459158
Fabp7	NM_021272	Mm.3644	Fatty acid binding protein 7, brain	3.62707097	1.748301603
Olfr1209	NM_146461	Mm.271380	Olfactory receptor 1209	4.42294639	1.742193568
Card14	NM_130886	Mm.130832	Caspase recruitment domain family, member 14	7.761286997	1.710763121
AK048833	AK048833	-	0 day neonate cerebellum cDNA, RIKEN full-length enriched library, clone:C230073O13	3.527632414	1.708088839
Myoz3	NM_133363	Mm.379312	Myozenin 3	4.995407417	1.704391967
D430042O09Rik	AK052528	Mm.274389	RIKEN cDNA D430042O09 gene	3.994859205	1.703653041
LOC627905	BC124559	Mm.441314	Similar to gonadotropin inducible ovarian transcription factor 1	4.022794944	1.700866266
H2-Oa	NM_008206	Mm.116	Histocompatibility 2, O region alpha locus	8.791996238	1.690948694
Pgbd5	NM_171824	Mm.234233	PiggyBac transposable element derived 5	3.731746138	1.687826964
1700120B06Rik	NM_001033980	Mm.334852	RIKEN cDNA 1700120B06 gene	3.514878883	1.680767765
Guca2a	NM_008190	Mm.2614	Guanylate cyclase activator 2a (guanylin)	5.107721853	1.678543919
Ptchd1	XM_142262	Mm.218811|Mm.249338	patched domain containing 1, transcript variant 1 (Ptchd1)	3.970196595	1.67579562
Hhex	NM_008245	Mm.33896	Hematopoietically expressed homeobox	4.129997801	1.67526941
D830030K20Rik	NM_177135	Mm.390666	RIKEN cDNA D830030K20 gene	4.27006939	1.669686518
Klk1b24	NM_010643	Mm.444308	Kallikrein 1-related peptidase b24	4.213107229	1.656862601
Nfatc4	AK014164	Mm.27908	Nuclear factor of activated T-cells, cytoplasmic, calcineurin-dependent 4	3.533040858	1.654319262
Bfsp2	NM_001002896	Mm.335403|Mm.437003Mm.335403|Mm.437003Mm.335403|Mm.437003	beaded filament structural protein 2, phakinin (Bfsp2)	3.931236586	1.641186962
6330500D04Rik	AK134538	Mm.217319	RIKEN cDNA 6330500D04 gene	3.884558959	1.635407781
Anxa13	NM_027211	Mm.237985	Annexin A13	4.040967229	1.635186772
Ttc9	NM_001033149	Mm.130002	Tetratricopeptide repeat domain 9	4.383452169	1.632684968
Foxo6	NM_194060	Mm.277090	Forkhead box O6	3.601382407	1.630562484
St3gal5	NM_011375	Mm.38248	ST3 beta-galactoside alpha-2,3-sialyltransferase 5	5.558208382	1.619802008
Slc17a8	NM_182959	Mm.233921	Solute carrier family 17 (sodium-dependent inorganic phosphate cotransporter), member 8	4.918421394	1.613606595
Gdf6	NM_013526	Mm.302555	Growth differentiation factor 6	4.010394117	1.612196922
Grin3b	NM_130455	Mm.391566	Glutamate receptor, ionotropic, NMDA3B	6.040583993	1.608935131
Padi4	AK137625	Mm.250358	Peptidyl arginine deiminase, type IV	4.105421473	1.602507423
LOC639910	NM_001039648	Mm.424428	Hypothetical protein LOC639910	3.588581076	1.5975774
Frk	AK164460	Mm.332432	Fyn-related kinase	4.645856241	1.593538642
AK078692	AK078692	-	adult male eyeball cDNA, RIKEN full-length enriched library, clone:7530414M05	3.945726348	1.583064417
Olfr315	NM_146538	Mm.172578	Olfactory receptor 315	3.617367566	1.577349544
Uck2	NM_030724	Mm.280895|Mm.440156Mm.280895|Mm.440156	uridine-cytidine kinase 2 (Uck2)	5.214156995	1.569391016
A_51_P305138	A_51_P305138	-	A_51_P305138	5.13632469	1.55090829
C230040D10Rik	BC082311	-	RIKEN cDNA C230040D10 gene (cDNA clone IMAGE:30544520)	4.439716483	1.527372527
Mctp1	NM_030174	Mm.316249	Multiple C2 domains, transmembrane 1	3.639594648	1.527031255
Ppp2r2b	NM_028392	Mm.26134	Protein phosphatase 2 (formerly 2A), regulatory subunit B (PR 52), beta isoform	4.469535415	1.519128517
Slc25a40	NM_178766	Mm.146262	Solute carrier family 25, member 40	4.275917812	1.502545865
4732474A20Rik	NM_177307	-	RIKEN cDNA 4732474A20 gene (4732474A20Rik)	3.913401959	1.501563183
Tmem38b	NM_028053	Mm.27184	Transmembrane protein 38B	5.977808035	1.498501354
Speer5-ps1	AK005695	Mm.87073	Spermatogenesis associated glutamate (E)-rich protein 5, pseudogene 1	4.095206455	1.497661198
Etnk1	AK044502	Mm.272548|Mm.405548Mm.272548|Mm.405548Mm.272548|Mm.405548	adult retina cDNA, RIKEN full-length enriched library, clone:A930017F14 product:ETHANOLAMINE KINASE (EC 2.7.1.82) (EKI) homolog .	4.035569356	1.491238326
Cc2d1b	AK031067	Mm.151129	Coiled-coil and C2 domain containing 1B	3.513771846	1.484073234
Gsta2	NM_008182	Mm.422778	Glutathione S-transferase, alpha 2 (Yc2)	5.273291438	1.479345849
Mark1	NM_145515	Mm.7445	MAP/microtubule affinity-regulating kinase 1	6.055023069	1.47234234
TC1760261	TC1760261	-	HUMATPD ATPase subunit 9 {Homo sapiens} (exp=-1; wgp=0; cg=0), partial (41%)	4.999250195	1.467965862
Tnfrsf19l	NM_177073	-	tumor necrosis factor receptor superfamily, member 19-like (Tnfrsf19l)	3.648535605	1.466999278
Lpin3	NM_022883	Mm.292111	Lipin 3	4.023260506	1.463886934
Ccdc96	NM_025725	Mm.42368	Coiled-coil domain containing 96	4.915934463	1.462839884
Tgm2	NM_009373	Mm.330731	Transglutaminase 2, C polypeptide	3.668198807	1.459412666
Gstm2	NM_008183	Mm.440086	Glutathione S-transferase, mu 2	4.338151738	1.457111073
Kras	NM_021284	Mm.383182	V-Ki-ras2 Kirsten rat sarcoma viral oncogene homolog	5.220075195	1.455999222
Myl4	NM_010858	Mm.390355	Myosin, light polypeptide 4	4.116276272	1.45168233
Col22a1	XM_193814	Mm.322500	Collagen, type XXII, alpha 1	3.654945292	1.451140187
Tmed9	NM_026211	Mm.45233	Transmembrane emp24 protein transport domain containing 9	5.36056956	1.451045315
Smad7	NM_001042660	Mm.34407	MAD homolog 7 (Drosophila)	4.885592518	1.450613225
Kras	NM_021284	Mm.383182	V-Ki-ras2 Kirsten rat sarcoma viral oncogene homolog	4.840659296	1.446964735
Ccr9	NM_009913	Mm.440604	Chemokine (C-C motif) receptor 9	3.534177618	1.446061247
Kras	NM_021284	Mm.383182	V-Ki-ras2 Kirsten rat sarcoma viral oncogene homolog	4.489757014	1.443126918
B4galnt1	BC022180	Mm.386762	Beta-1,4-N-acetyl-galactosaminyl transferase 1	7.827242802	1.440290446
F2r	NM_010169	Mm.24816	Coagulation factor II (thrombin) receptor	5.655299065	1.439987311
Mtm1	NM_019926	Mm.274981|Mm.423278Mm.274981|Mm.423278Mm.274981|Mm.423278	X-linked myotubular myopathy gene 1 (Mtm1)	3.814191968	1.43741764
Mgat4a	NM_173870	Mm.389092|Mm.447744	mannoside acetylglucosaminyltransferase 4, isoenzyme A (Mgat4a)	6.246128968	1.435224814
Commd2	NM_175095	Mm.21901	COMM domain containing 2	3.844307656	1.433617744
Kras	NM_021284	Mm.383182	V-Ki-ras2 Kirsten rat sarcoma viral oncogene homolog	3.949367825	1.433085208
Sox19	X98368	-	M.musculus mRNA for SOX19 protein.	4.573520949	1.43109509
Kras	NM_021284	Mm.383182	V-Ki-ras2 Kirsten rat sarcoma viral oncogene homolog	4.934805329	1.429931816
Wdr37	NM_001039389	Mm.284654	WD repeat domain 37	4.242946499	1.417592396
Gsta1	NM_008181	Mm.458324	Glutathione S-transferase, alpha 1 (Ya)	4.722857321	1.415589759
Abcc4	NM_001033336	Mm.40537	ATP-binding cassette, sub-family C (CFTR/MRP), member 4	5.314076212	1.41323244
Mllt11	NM_019914	Mm.331208	Myeloid/lymphoid or mixed-lineage leukemia (trithorax homolog, Drosophila); translocated to, 11	7.964140787	1.413169541
Kras	NM_021284	Mm.383182	V-Ki-ras2 Kirsten rat sarcoma viral oncogene homolog	4.054976461	1.410693735
Kras	NM_021284	Mm.383182	V-Ki-ras2 Kirsten rat sarcoma viral oncogene homolog	4.10383053	1.408767146
Kras	NM_021284	Mm.383182	V-Ki-ras2 Kirsten rat sarcoma viral oncogene homolog	4.682538181	1.401315617
Wt1	NM_144783	Mm.389339	Wilms tumor homolog	3.838070538	1.398398658
Ccdc122	NM_175369	Mm.102168	Coiled-coil domain containing 122	4.623119732	1.395615907
Ela1	NM_033612	Mm.2131	Elastase 1, pancreatic	4.708794746	1.39096177
Hey1	NM_010423	Mm.29581	Hairy/enhancer-of-split related with YRPW motif 1	7.107233047	1.39046557
Fkbp14	NM_153573	Mm.274693	FK506 binding protein 14	4.241064516	1.388326678
Cel	NM_009885	Mm.236017	Carboxyl ester lipase	6.312904618	1.382012028
Wt1	NM_144783	Mm.389339	Wilms tumor homolog	3.761162094	1.38029422
Inhbb	NM_008381	Mm.3092	Inhibin beta-B	3.819470634	1.379242901
Wt1	NM_144783	Mm.389339	Wilms tumor homolog	3.945097693	1.378987135
Oscar	NM_175632	Mm.358882	Osteoclast associated receptor	4.556241061	1.37658722
Sass6	NM_028349	Mm.440836	Spindle assembly 6 homolog (C. elegans)	3.865173625	1.375233136
Gpc1	NM_016696	Mm.297976	Glypican 1	3.643402159	1.37520142
6820408C15Rik	NM_177656	Mm.70959	RIKEN cDNA 6820408C15 gene	3.99297261	1.374176691
1110060D06Rik	AI838553	-	UI-M-AL0-abp-d-10-0-UI.s1 NIH_BMAP_MCO cDNA clone UI-M-AL0-abp-d-10-0-UI 3'.	4.806115366	1.373478687
2810002I04Rik	NM_172414	Mm.158810	RIKEN cDNA 2810002I04 gene	3.626135893	1.363185385
Sez6l2	NM_144926	Mm.283926	Seizure related 6 homolog like 2	4.776912397	1.351756305
Osbpl10	NM_148958	Mm.458474	Oxysterol binding protein-like 10	5.712554958	1.349600597
Myom3	XM_144099	Mm.318639	Myomesin family, member 3	3.683103077	1.346399972
5330430P22Rik	BB554159	Mm.398840	RIKEN cDNA 5330430P22 gene	4.243322947	1.345556398
Bfsp2	AK134047	Mm.335403|Mm.437003Mm.335403|Mm.437003Mm.335403|Mm.437003	adult male thymus cDNA, RIKEN full-length enriched library, clone:5830418P13	4.151438753	1.345494239
Xpr1	NM_011273	Mm.266215	Xenotropic and polytropic retrovirus receptor 1	4.877693371	1.344199575
Gbe1	NM_028803	Mm.396102	Glucan (1,4-alpha-), branching enzyme 1	3.770445691	1.34330436
Wfs1	NM_011716	Mm.20916	Wolfram syndrome 1 homolog (human)	4.05087797	1.341190983
Pik3r3	NM_181585	Mm.253819	Phosphatidylinositol 3 kinase, regulatory subunit, polypeptide 3 (p55)	4.234536087	1.33786092
Mrs2l	NM_001013389	Mm.387097	MRS2-like, magnesium homeostasis factor (S. cerevisiae)	4.555523709	1.333736541
BC016533	BC016533	-	cDNA clone MGC:28003 IMAGE:3602177, complete cds.	4.101415033	1.331407823
Cnot7	NM_011135	Mm.272551	CCR4-NOT transcription complex, subunit 7	3.830212413	1.329932655
4933400C05Rik	NM_177801	Mm.189646	RIKEN cDNA 4933400C05 gene	3.920796291	1.328975901
Tmem20	NM_175507	Mm.262085	Transmembrane protein 20	4.844856243	1.328078905
1110014J01Rik	NM_029101	Mm.30056|Mm.462437Mm.30056|Mm.462437	RIKEN cDNA 1110014J01 gene (1110014J01Rik)	4.500921258	1.323907305
Ufm1	NM_026435	Mm.28917	Ubiquitin-fold modifier 1	3.795183814	1.323489465
1300007F04Rik	NM_026185	Mm.432526	RIKEN cDNA 1300007F04 gene	4.021868694	1.323182354
BB113933	BB113933	-	BB113933 RIKEN full-length enriched, adult male urinary bladder cDNA clone 9530043E06 3'.	4.566869266	1.322096897
Amot	AK129277	Mm.100068	Angiomotin	3.866940306	1.320358441
LOC627905	BC124559	Mm.441314	Similar to gonadotropin inducible ovarian transcription factor 1	4.381083883	1.319047194
Arl15	NM_172595	Mm.79837|Mm.441241Mm.79837|Mm.441241	ADP-ribosylation factor-like 15 (Arl15)	3.993142486	1.318798492
Inpp4b	AK053554	Mm.324468	Inositol polyphosphate-4-phosphatase, type II	3.868178624	1.313272557
Acbd5	NM_028793	Mm.181973|Mm.439111Mm.181973|Mm.439111Mm.181973|Mm.439111	acyl-Coenzyme A binding domain containing 5 (Acbd5)	3.682339656	1.310395873
Tex10	AK132870	Mm.272025	Testis expressed gene 10	3.92288927	1.310341439
Snx24	NM_029394	Mm.32414	Sorting nexing 24	3.833524673	1.307205036
Man2a1	NM_008549	Mm.2433	Mannosidase 2, alpha 1	3.63561806	1.306329289
Amdhd2	AK078259	Mm.87319	Amidohydrolase domain containing 2	3.942344925	1.300728487
AK033780	AK033780	-	adult male epididymis cDNA, RIKEN full-length enriched library, clone:9230106K10	3.884861306	1.299833911
Rras2	NM_025846	Mm.276572	Related RAS viral (r-ras) oncogene homolog 2	3.623999413	1.297771182
Olfr69	NM_013621	Mm.377110	Olfactory receptor 69	3.807148461	1.297049986
P2ry2	NM_008773	Mm.3000	Purinergic receptor P2Y, G-protein coupled 2	4.147456301	1.295263213
1810013L24Rik	XM_978218	Mm.390868|Mm.394457|Mm.426413|Mm.458607Mm.390868|Mm.394457Mm.390868|Mm.394457	RIKEN cDNA 1810013L24 gene, transcript variant 2 (1810013L24Rik)	4.23883885	1.295190928
Rnf12	NM_011276	Mm.427762|Mm.457104Mm.427762|Mm.457104Mm.427762|Mm.457104	ring finger protein 12 (Rnf12)	3.625473046	1.294785862
Zyg11b	ENSMUST00000102750	Mm.426241|Mm.458061|Mm.458107Mm.426241|Mm.458061	RIKEN cDNA 2810482G21 gene	4.278938736	1.294168527
2810050O03Rik	AK012940	-	10, 11 days embryo whole body cDNA, RIKEN full-length enriched library, clone:2810050O03	3.572663223	1.294120854
Ctps	NM_016748	Mm.1815	Cytidine 5'-triphosphate synthase	17.06285905	1.293264565
Lmo4	NM_010723	Mm.29187	LIM domain only 4	4.170431251	1.292924128
9830001H06Rik	XM_283804	Mm.79466	RIKEN cDNA 9830001H06 gene	6.176057926	1.290901053
Tsku	NM_001024619	Mm.25317	Tsukushin	6.691439641	1.290786933
Pparbp	NM_013634	Mm.12926	Peroxisome proliferator activated receptor binding protein	3.677395637	1.290223665
Cyp19a1	NM_007810	Mm.5199	Cytochrome P450, family 19, subfamily a, polypeptide 1	3.934937438	1.289962619
Cyb5b	NM_025558	Mm.20242	Cytochrome b5 type B	3.570666299	1.281438422
Fkbp14	NM_153573	Mm.274693	FK506 binding protein 14	4.54895344	1.277284129
Tfdp2	S79780	Mm.390208|Mm.447855Mm.390208|Mm.447855Mm.390208|Mm.447855	DP-3=protein regulating cell cycle transcription factor DRTF1/E2F .	3.579491706	1.276422233
Lrig1	NM_008377	Mm.245210	Leucine-rich repeats and immunoglobulin-like domains 1	4.077111471	1.276237151
Lrrc8b	AK054249	Mm.439781|Mm.439828Mm.439781|Mm.439828	2 days pregnant adult female ovary cDNA, RIKEN full-length enriched library, clone:E330003H12	4.78954215	1.273508006
Heatr2	BC053401	Mm.5547	HEAT repeat containing 2	4.626181272	1.27342998
2310057M21Rik	NM_026655	Mm.121122	RIKEN cDNA 2310057M21 gene	5.801642078	1.269830144
Tnfrsf10b	NM_020275	Mm.193430	Tumor necrosis factor receptor superfamily, member 10b	3.539985801	1.266596521
Ctsa	NM_008906	Mm.359633	Cathepsin A	7.168419913	1.265268805
Zfp46	NM_009557	Mm.1504	Zinc finger protein 46	4.430494315	1.264648368
Exoc5	NM_207214	Mm.31607	Exocyst complex component 5	7.430427913	1.263856367
Tpst2	NM_009419	Mm.250631	Protein-tyrosine sulfotransferase 2	5.158205632	1.261713621
Col4a1	NM_009931	Mm.738	Procollagen, type IV, alpha 1	4.983949483	1.257042277
Rec8L1	NM_020002	-	REC8-like 1 (yeast) (Rec8L1)	4.328534054	1.256582129
Hipk2	AK003718	Mm.23790|Mm.391962|Mm.424688Mm.23790|Mm.391962Mm.23790|Mm.391962Mm.23790|Mm.391962	18-day embryo whole body cDNA, RIKEN full-length enriched library, clone:1110014O20	4.079182351	1.252164137
AK043110	AK043110	-	7 days neonate cerebellum cDNA, RIKEN full-length enriched library, clone:A730056K20	4.332767312	1.252031284
Ergic1	NM_026170	Mm.30496	Endoplasmic reticulum-golgi intermediate compartment (ERGIC) 1	4.929834743	1.251373371
Phactr4	NM_175306	Mm.158361	Phosphatase and actin regulator 4	3.707443049	1.25114429
Cyc1	NM_025567	Mm.29196	Cytochrome c-1	4.245504534	1.250130807
Dr1	NM_026106	Mm.303534	Down-regulator of transcription 1	4.101349405	1.248729181
Sgsh	NM_018822	Mm.103788	N-sulfoglucosamine sulfohydrolase (sulfamidase)	3.713854689	1.248198866
Setx	NM_198033	Mm.41867	Senataxin	3.59430467	1.245500582
Armc5	NM_146205	Mm.183647	Armadillo repeat containing 5	5.204339438	1.24520303
EG667836	XM_992812	-	similar to cyclin fold protein 1 (LOC667836)	3.928298834	1.243156044
Arhgap23	NM_021493	-	Rho GTPase activating protein 23 (Arhgap23)	4.467350963	1.241753526
Tle1	AY155196	Mm.278444|Mm.388819|Mm.399716Mm.278444|Mm.388819Mm.278444|Mm.388819	truncated groucho protein GRG1-S (Tle1) mRNA, complete cds; alternatively spliced.	4.411445441	1.24118436
Ndfip2	NM_029561	Mm.290669	Nedd4 family interacting protein 2	4.200760751	1.239459948
Zfp617	NM_133358	Mm.251482	Zinc finger protein 617	4.297365529	1.23863591
Cyfip1	NM_011370	Mm.37249	Cytoplasmic FMR1 interacting protein 1	4.499713431	1.237917536
Eps15l1	AK036728	Mm.288894	Epidermal growth factor receptor pathway substrate 15-like 1	3.751411838	1.237674015
E230022H04Rik	NM_153515	-	RIKEN cDNA E230022H04 gene (E230022H04Rik)	3.695087167	1.2345069
AU020772	NM_001017985	Mm.276374	Expressed sequence AU020772	3.728779722	1.234094106
Tnfaip8l1	NM_025566	Mm.2312	Tumor necrosis factor, alpha-induced protein 8-like 1	3.673590752	1.233605803
Emp1	NM_010128	Mm.182785	Epithelial membrane protein 1	4.492379754	1.232401799
9630037P07Rik	XM_001001771	-	RIKEN cDNA 9630037P07 gene, transcript variant 2 (9630037P07Rik)	3.75549772	1.230061032
Etf1	AK139933	Mm.329353|Mm.458018Mm.329353|Mm.458018Mm.329353|Mm.458018	2 cells egg cDNA, RIKEN full-length enriched library, clone:B020039J03 product:eukaryotic translation termination factor 1	3.929880127	1.229751413
Adam9	NM_007404	Mm.28908	A disintegrin and metallopeptidase domain 9 (meltrin gamma)	4.40521966	1.229648634
Ece1	NM_199307	Mm.401062|Mm.439998Mm.401062|Mm.439998	endothelin converting enzyme 1 (Ece1)	4.320811007	1.22918241
0610007L01Rik	BC033455	Mm.258508	RIKEN cDNA 0610007L01 gene	4.446976469	1.228535583
Kras	NM_021284	Mm.383182	V-Ki-ras2 Kirsten rat sarcoma viral oncogene homolog	4.404022203	1.227804432
Fli1	NM_008026	Mm.258908	Friend leukemia integration 1	3.524695679	1.226110971
Yme1l1	AK163649	Mm.23335|Mm.393196Mm.23335|Mm.393196Mm.23335|Mm.393196Mm.23335|Mm.393196Mm.23335|Mm.393196	10 days neonate medulla oblongata cDNA, RIKEN full-length enriched library, clone:B830009N13 product:YME1-like 1 (S. cerevisiae).	4.474436487	1.225781686
TC1683047	TC1683047	-	TC1683047	4.261213963	1.225197371
Ppp3cc	NM_008915	Mm.439683	Protein phosphatase 3, catalytic subunit, gamma isoform	5.504414376	1.222899147
Mcl1	NM_008562	Mm.1639	Myeloid cell leukemia sequence 1	5.098589216	1.222174142
4930453N24Rik	NM_026273	Mm.212157	RIKEN cDNA 4930453N24 gene	3.947207564	1.221983597
2410042D21Rik	NM_024254	Mm.46449	RIKEN cDNA 2410042D21 gene	6.583157831	1.220977885
Mtmr4	NM_133215	Mm.399376	Myotubularin related protein 4	3.550109926	1.219947425
Terf2ip	NM_020584	Mm.213064	Telomeric repeat binding factor 2, interacting protein	4.360188266	1.219475749
A_51_P157250	A_51_P157250	-	A_51_P157250	3.664316666	1.218957236
4833439L19Rik	NM_133797	Mm.24593|Mm.451378	RIKEN cDNA 4833439L19 gene (4833439L19Rik)	4.463893816	1.217460073
E2f6	NM_033270	Mm.23296	E2F transcription factor 6	3.583059648	1.217161344
Trim39	AK053591	Mm.40624	Tripartite motif protein 39	3.60775879	1.215490127
4121402D02Rik	BC043039	Mm.258352|Mm.440091Mm.258352|Mm.440091Mm.258352|Mm.440091Mm.258352|Mm.440091	RIKEN cDNA 4121402D02 gene (cDNA clone MGC:57934 IMAGE:5701204), complete cds.	3.738313701	1.215034036
Brms1l	NM_001037756	Mm.24761	Breast cancer metastasis-suppressor 1-like	3.832947531	1.214004003
Snn	NM_009223	Mm.325800	Stannin	3.889532612	1.210865306
Tpcn1	NM_145853	Mm.114054	Two pore channel 1	3.64732744	1.210724762
Sms	NM_009214	Mm.18652|Mm.458696Mm.18652|Mm.458696Mm.18652|Mm.458696	spermine synthase (Sms)	5.758776227	1.209107676
Rai16	XM_139129	Mm.247582	Retinoic acid induced 16	3.952320633	1.208899522
AK044329	AK044329	-	adult retina cDNA, RIKEN full-length enriched library, clone:A930007L12 product:RIKEN cDNA 2410005G18 gene.	4.47400931	1.206127364
Wwc2	NM_133791	Mm.235074|Mm.390033Mm.235074|Mm.390033	WW, C2 and coiled-coil domain containing 2 (Wwc2)	5.669992979	1.206050488
Gopc	NM_053187	Mm.390258	Golgi associated PDZ and coiled-coil motif containing	5.07966285	1.205961033
2900064A13Rik	AK033552	Mm.268027|Mm.393173Mm.268027|Mm.393173	adult male colon cDNA, RIKEN full-length enriched library, clone:9030618C06	3.591285882	1.205933319
Asah2	NM_018830	Mm.104900	N-acylsphingosine amidohydrolase 2	4.377877515	1.2053236
D8Ertd587e	AK082766	Mm.276770	DNA segment, Chr 8, ERATO Doi 587, expressed	3.734560847	1.204245567
Scfd2	AK143615	Mm.134147|Mm.211886Mm.134147|Mm.211886	6 days neonate spleen cDNA, RIKEN full-length enriched library, clone:F430003B18 product:sec1 family domain containing 2.	3.994243487	1.204074801
2310042G06Rik	NM_025531	-	RIKEN cDNA 2310042G06 gene (2310042G06Rik)	5.910443764	1.204000938
Creb3	NM_013497	Mm.12407|Mm.456110Mm.12407|Mm.456110	cAMP responsive element binding protein 3 (Creb3)	4.862824155	1.202608538
Snap29	NM_023348	Mm.271992	Synaptosomal-associated protein	3.655486735	1.200943125
2410127E18Rik	NM_029742	Mm.277308	RIKEN cDNA 2410127E18 gene	5.465752771	1.200523452
2410042D21Rik	NM_024254	Mm.46449	RIKEN cDNA 2410042D21 gene	4.459974048	1.199055567
Man2a2	BC055006	Mm.269245	Mannosidase 2, alpha 2	4.01413053	1.197075525
Mcfd2	NM_139295	Mm.30251	Multiple coagulation factor deficiency 2	3.806783191	1.196991189
Snag1	NM_130796	Mm.33721	Sorting nexin associated golgi protein 1	3.975392183	1.19538756
Nmnat1	AK152407	Mm.76062	Nicotinamide nucleotide adenylyltransferase 1	3.805746341	1.194939256
Bbs5	NM_028284	Mm.252136	Bardet-Biedl syndrome 5 (human)	4.176145474	1.19485263
Arl2bp	NM_024191	Mm.393247	ADP-ribosylation factor-like 2 binding protein	6.010849599	1.194758685
Usp47	NM_133758	Mm.16974|Mm.463295Mm.16974|Mm.463295Mm.16974|Mm.463295Mm.16974|Mm.463295Mm.16974|Mm.463295Mm.16974|Mm.463295	ubiquitin specific peptidase 47 (Usp47)	3.854347833	1.194496831
Myh9	NM_022410	Mm.29677	Myosin, heavy polypeptide 9, non-muscle	4.030750895	1.194107297
Tug1	DQ517434	Mm.390314|Mm.458017	noncoding RNA taurine upregulated gene 1 splice variant c (TUG1) mRNA, complete sequence	5.369366594	1.19389233
Supt16h	NM_033618	Mm.286066	Suppressor of Ty 16 homolog (S. cerevisiae)	3.974566836	1.193807077
Prnp	NM_011170	Mm.648	Prion protein	3.571706928	1.193621301
Pfn2	NM_019410	Mm.271744	Profilin 2	5.05564627	1.193514827
A230106M15Rik	NM_175474	Mm.12654	RIKEN cDNA A230106M15 gene	3.529102743	1.193276234
Hmbs	NM_013551	Mm.247676	Hydroxymethylbilane synthase	3.99845071	1.192867981
Rab5a	NM_025887	Mm.329123	RAB5A, member RAS oncogene family	4.909618968	1.192700406
Sco1	NM_001040026	Mm.129731|Mm.457678Mm.129731|Mm.457678	SCO cytochrome oxidase deficient homolog 1 (yeast) (Sco1)	4.008181913	1.192303181
Fads3	NM_021890	Mm.253875	Fatty acid desaturase 3	4.26111062	1.190877915
Twf1	NM_008971	Mm.309867	Twinfilin, actin-binding protein, homolog 1 (Drosophila)	3.737079708	1.19080248
Ints3	NM_145540	Mm.268564	Integrator complex subunit 3	4.961724134	1.189198598
3110056O03Rik	NM_175195	Mm.3285	RIKEN cDNA 3110056O03 gene	4.345336349	1.18915148
Ube2e2	NM_144839	Mm.23551	Ubiquitin-conjugating enzyme E2E 2 (UBC4/5 homolog, yeast)	3.899312465	1.189049477
Wbscr18	NM_025362	Mm.178012	Williams-Beuren syndrome chromosome region 18 homolog (human)	5.316644763	1.188588989
Usp16	NM_024258	Mm.152941	Ubiquitin specific peptidase 16	4.708026053	1.187830134
Ssbp3	NM_023672	Mm.195635|Mm.457286Mm.195635|Mm.457286	single-stranded DNA binding protein 3 (Ssbp3), transcript variant 1	3.944695038	1.187733296
Atg4a	NM_174875	Mm.102230	Autophagy-related 4A (yeast)	3.678335828	1.187482921
Man2a2	BC055006	Mm.269245	Mannosidase 2, alpha 2	4.251254012	1.186441306
Fbxo42	NM_172518	Mm.28865	F-box protein 42	3.632503718	1.1863258
Ttyh3	NM_175274	Mm.28947	Tweety homolog 3 (Drosophila)	3.743163512	1.185872466
Vapa	NM_013933	Mm.391032	Vesicle-associated membrane protein, associated protein A	3.627795596	1.18475941
Tbc1d5	NM_028162	Mm.120650	TBC1 domain family, member 5	6.587281958	1.183773833
Igfbp7	NM_008048	Mm.233470|Mm.442832	insulin-like growth factor binding protein 7 (Igfbp7)	3.718538905	1.182981082
Morn2	NM_194269	Mm.45208	MORN repeat containing 2	3.762174645	1.182954796
Ssr1	NM_025965	Mm.409778|Mm.426670|Mm.440527|Mm.440641|Mm.442132|Mm.456103Mm.409778|Mm.426670Mm.409778|Mm.426670	signal sequence receptor, alpha (Ssr1)	3.754114865	1.182474007
Dock1	NM_001033420	Mm.323610|Mm.397428|Mm.436572Mm.323610|Mm.397428Mm.323610|Mm.397428Mm.323610|Mm.397428	dedicator of cyto-kinesis 1 (Dock1)	3.5782416	1.182147011
Tcea1	M18209	Mm.207263|Mm.431850Mm.207263|Mm.431850Mm.207263|Mm.431850	Mouse transcription factor S-II, clone PSII-2.	4.307748281	1.180022245
Ttc7b	XM_127105	Mm.295441	Tetratricopeptide repeat domain 7B	5.273353984	1.178796381
Ssr3	NM_026155	Mm.232728	Signal sequence receptor, gamma	4.595062024	1.175992367
2610029G23Rik	AK076889	Mm.273405	RIKEN cDNA 2610029G23 gene	5.027701671	1.175402718
Camk2n2	AK013788	Mm.425977	Calcium/calmodulin-dependent protein kinase II inhibitor 2	5.762260234	1.175080048
Ptpra	NM_008980	Mm.224246|Mm.443638	protein tyrosine phosphatase, receptor type, A (Ptpra)	3.911199647	1.17502961
Zdhhc20	NM_029492	Mm.29044|Mm.393747Mm.29044|Mm.393747Mm.29044|Mm.393747Mm.29044|Mm.393747	zinc finger, DHHC domain containing 20 (Zdhhc20)	4.459042964	1.174408431
Etf1	NM_144866	Mm.329353|Mm.458018Mm.329353|Mm.458018Mm.329353|Mm.458018	eukaryotic translation termination factor 1 (Etf1)	4.465356799	1.174349245
Abcb9	NM_019875	Mm.254839	ATP-binding cassette, sub-family B (MDR/TAP), member 9	3.645938654	1.174017185
Usp20	NM_028846	Mm.346654	Ubiquitin specific peptidase 20	6.213190523	1.173967747
Rnd3	NM_028810	Mm.46497	Rho family GTPase 3	4.977285067	1.172676945
Sec63	BC059816	Mm.214344	SEC63-like (S. cerevisiae)	6.243005973	1.171919884
Cbx6	NM_028763	Mm.38438|Mm.456350Mm.38438|Mm.456350Mm.38438|Mm.456350	chromobox homolog 6 (Cbx6)	3.527263358	1.17162023
Snai1	NM_011427	Mm.2093	Snail homolog 1 (Drosophila)	3.586478611	1.17152446
Larp2	NM_001040399	Mm.46782|Mm.435458	La ribonucleoprotein domain family, member 2 (Larp2)	3.728997025	1.170346797
Wdr70	BC061236	Mm.321312	WD repeat domain 70	5.075122105	1.16528793
Mtx2	NM_016804	Mm.292613	Metaxin 2	4.983792706	1.164470063
Tm9sf1	NM_028780	Mm.132857	Transmembrane 9 superfamily member 1	4.137108959	1.164162971
D030070L09Rik	NM_172625	Mm.258973	RIKEN cDNA D030070L09 gene	4.448349453	1.163928909
Fuk	NM_172283	Mm.102591	Fucokinase	3.76417849	1.163483904
Rrn3	NM_001039521	Mm.288606	RRN3 RNA polymerase I transcription factor homolog (yeast)	7.107877206	1.162989072
Prnp	NM_011170	Mm.648	Prion protein	4.027939622	1.162902151
Ralb	NM_022327	Mm.27832	V-ral simian leukemia viral oncogene homolog B (ras related)	3.892217404	1.162447072
Pdgfb	NM_011057	Mm.144089	Platelet derived growth factor, B polypeptide	3.536368816	1.16226085
Tm9sf1	NM_028780	Mm.132857	Transmembrane 9 superfamily member 1	5.058032304	1.161848696
Dph3	NM_172254	Mm.2519	DPH3 homolog (KTI11, S. cerevisiae)	5.666006013	1.161641369
ENSMUST00000010751	ENSMUST00000010751	-	RIKEN cDNA 1810008A14 gene	5.458993416	1.160913483
Tcea1	NM_011541	Mm.207263|Mm.431850Mm.207263|Mm.431850Mm.207263|Mm.431850	transcription elongation factor A (SII) 1 (Tcea1)	9.997982317	1.160713187
Bccip	NM_025392	Mm.389983	BRCA2 and CDKN1A interacting protein	3.775570521	1.160587009
Prnp	NM_011170	Mm.648	Prion protein	3.656434	1.160338524
Ppp1cc	NM_013636	Mm.280784	Protein phosphatase 1, catalytic subunit, gamma isoform	4.542934337	1.159160991
Wasf2	AK150140	Mm.23566	WAS protein family, member 2	4.155358596	1.158804802
Map2k4	NM_009157	Mm.412922	Mitogen activated protein kinase kinase 4	3.604721702	1.156768863
Rrs1	NM_021511	Mm.29061	RRS1 ribosome biogenesis regulator homolog (S. cerevisiae)	3.758335668	1.156090908
C330019G07Rik	NM_194340	Mm.335866	RIKEN cDNA C330019G07 gene	4.150100533	1.154862594
Zfp91	NM_053009	Mm.290924	Zinc finger protein 91	4.603975512	1.154496654
Eif3s6ip	NM_145139	Mm.206404	Eukaryotic translation initiation factor 3, subunit 6 interacting protein	3.595637925	1.15304526
Gsta4	NM_010357	Mm.2662	Glutathione S-transferase, alpha 4	5.692476687	1.15226156
Dock1	NM_001033420	Mm.323610|Mm.397428|Mm.436572Mm.323610|Mm.397428Mm.323610|Mm.397428Mm.323610|Mm.397428	dedicator of cyto-kinesis 1 (Dock1)	3.524314631	1.152241753
Mapre1	NM_007896	Mm.143877|Mm.443677Mm.143877|Mm.443677Mm.143877|Mm.443677	microtubule-associated protein, RP/EB family, member 1 (Mapre1)	3.787603858	1.152181597
Tbcel	NM_173038	Mm.34483	Tubulin folding cofactor E-like	4.160066693	1.151883393
ENSMUST00000010751	ENSMUST00000010751	-	RIKEN cDNA 1810008A14 gene	4.250027665	1.151698125
Dhx32	NM_133941	Mm.199223	DEAH (Asp-Glu-Ala-His) box polypeptide 32	3.537397532	1.151419455
Cops3	NM_011991	Mm.40	COP9 (constitutive photomorphogenic) homolog, subunit 3 (Arabidopsis thaliana)	3.997485186	1.151145665
Spryd3	NM_001033277	Mm.385009	SPRY domain containing 3	3.561340119	1.147789788
Rpa1	NM_026653	Mm.180734|Mm.456864	replication protein A1 (Rpa1)	4.310591037	1.147122224
Rlf	XM_900563	Mm.215745	Rearranged L-myc fusion sequence	3.759239639	1.146558773
Dtnbp1	NM_025772	Mm.352311	Dystrobrevin binding protein 1	3.640460101	1.146125495
Ergic2	NM_026168	Mm.59812	ERGIC and golgi 2	3.867414934	1.144961687
Gdi2	NM_008112	Mm.153226	Guanosine diphosphate (GDP) dissociation inhibitor 2	4.026561959	1.144277887
Rab3a	NM_009001	Mm.5083	RAB3A, member RAS oncogene family	3.537289691	1.143955523
Hnrpab	NM_010448	Mm.280842	Heterogeneous nuclear ribonucleoprotein A/B	3.522941917	1.142839703
Zfp385	NM_013866	Mm.14099	Zinc finger protein 385	3.935205565	1.14282637
Eif2s3x	NM_012010	Mm.218851	Eukaryotic translation initiation factor 2, subunit 3, structural gene X-linked	4.64883689	1.142757622
Lamc2	NM_008485	Mm.329272	Laminin, gamma 2	3.939614711	1.142443562
2310022A10Rik	NM_175107	Mm.29831	RIKEN cDNA 2310022A10 gene	4.276413755	1.142116087
Mrpl16	NM_025606	Mm.203928	Mitochondrial ribosomal protein L16	4.74611113	1.141370622
Tm9sf1	NM_028780	Mm.132857	Transmembrane 9 superfamily member 1	3.721657132	1.141271675
Rnmt	NM_026440	Mm.27544	RNA (guanine-7-) methyltransferase	4.860737563	1.139707798
Tm9sf1	NM_028780	Mm.132857	Transmembrane 9 superfamily member 1	4.290202687	1.137871631
Pigs	NM_201406	Mm.295908	Phosphatidylinositol glycan anchor biosynthesis, class S	3.720587405	1.137694383
1810026J23Rik	NM_178619	Mm.39704	RIKEN cDNA 1810026J23 gene	4.058359506	1.137159305
Stk24	AK164377	Mm.390756|Mm.395569|Mm.442081Mm.390756|Mm.395569	12 days embryo spinal ganglion cDNA, RIKEN full-length enriched library, clone:D130078O07	4.091871707	1.135729248
Exoc2	NM_025588	Mm.293510	Exocyst complex component 2	3.987779641	1.135621386
0710008K08Rik	NM_026995	Mm.64911	RIKEN cDNA 0710008K08 gene	4.134230453	1.135207362
Tm9sf1	NM_028780	Mm.132857	Transmembrane 9 superfamily member 1	4.299438978	1.133994098
M77174	M77174	-	Mouse perlecan mRNA, complete cds.	3.66196583	1.133777485
Bmi1	NM_007552	Mm.289584	Bmi1 polycomb ring finger oncogene	4.13387634	1.132763688
Taf11	NM_026836	Mm.267998	TAF11 RNA polymerase II, TATA box binding protein (TBP)-associated factor	4.199390134	1.132745745
Acss2	NM_019811	Mm.255026	Acyl-CoA synthetase short-chain family member 2	4.074966495	1.131830398
Gsta4	NM_010357	Mm.2662	Glutathione S-transferase, alpha 4	5.937550208	1.13069021
Tm9sf1	NM_028780	Mm.132857	Transmembrane 9 superfamily member 1	4.039645946	1.130636826
Rb1	NM_009029	Mm.273862	Retinoblastoma 1	4.178497979	1.130206021
Pelo	NM_134058	Mm.440319	Pelota homolog (Drosophila)	4.163949094	1.127648159
Pola1	NM_008892	Mm.1923	Polymerase (DNA directed), alpha 1	4.370832172	1.123783227
Tm9sf1	NM_028780	Mm.132857	Transmembrane 9 superfamily member 1	4.405355591	1.120446607
Shc2	BC059866	Mm.39424	Src homology 2 domain-containing transforming protein C2	4.094716399	1.119832819
Rab35	NM_198163	Mm.27553	RAB35, member RAS oncogene family	4.23876914	1.119518271
Mark3	NM_021516	Mm.408955|Mm.425769Mm.408955|Mm.425769Mm.408955|Mm.425769Mm.408955|Mm.425769	MAP/microtubule affinity-regulating kinase 3 (Mark3), transcript variant 1	3.53685708	1.118708758
Nek9	NM_145138	Mm.29071	NIMA (never in mitosis gene a)-related expressed kinase 9	4.058634867	1.117591487
Pik3cb	NM_029094	Mm.213128	Phosphatidylinositol 3-kinase, catalytic, beta polypeptide	3.778506276	1.117074921
F630206G17Rik	NM_001045520	Mm.415439	RIKEN cDNA F630206G17 gene	3.882306409	1.116188148
Tm9sf2	NM_080556	Mm.275191	Transmembrane 9 superfamily member 2	4.873690173	1.115254876
Gsta4	NM_010357	Mm.2662	Glutathione S-transferase, alpha 4	4.025530272	1.113240929
C330018D20Rik	AK021208	Mm.256874	RIKEN cDNA C330018D20 gene	3.574774435	1.113237709
Stch	NM_030201	Mm.26704|Mm.436235Mm.26704|Mm.436235Mm.26704|Mm.436235Mm.26704|Mm.436235	stress 70 protein chaperone, microsome-associated, human homolog (Stch)	3.623229144	1.112874006
Tm9sf1	NM_028780	Mm.132857	Transmembrane 9 superfamily member 1	3.976340072	1.111082538
Tmlhe	NM_138758	Mm.394228	Trimethyllysine hydroxylase, epsilon	3.560793282	1.1040395
Hbs1l	NM_019702	Mm.25527	Hbs1-like (S. cerevisiae)	7.982267657	1.104038395
Exoc5	NM_207214	Mm.31607	Exocyst complex component 5	3.5624004	1.103919752
Sumf1	NM_145937	Mm.439876	Sulfatase modifying factor 1	4.340859352	1.10055665
4432406C05Rik	NM_025708	-	RIKEN cDNA 4432406C05 gene (4432406C05Rik)	4.142267712	1.096671836
Vkorc1l1	AK033702	Mm.288718|Mm.455956Mm.288718|Mm.455956Mm.288718|Mm.455956	adult male cecum cDNA, RIKEN full-length enriched library, clone:9130226F15	4.254250293	1.094478585
Fyn	NM_008054	Mm.4848	Fyn proto-oncogene	3.87844098	1.092592664
Gsta4	NM_010357	Mm.2662	Glutathione S-transferase, alpha 4	4.158328717	1.091309502
Zfp281	NM_177643	Mm.62521|Mm.397179|Mm.458499	zinc finger protein 281 (Zfp281)	5.135969296	1.089148694
Ercc4	NM_015769	Mm.287837|Mm.440459Mm.287837|Mm.440459	excision repair cross-complementing rodent repair deficiency, complementation group 4 (Ercc4)	4.074296264	1.080030641
Arhgap17	NM_144529	Mm.403318	Rho GTPase activating protein 17	3.642996507	1.074031176
Adprh	NM_007414	Mm.20047	ADP-ribosylarginine hydrolase	4.4672792	1.070449808
G430022H21Rik	NM_201638	Mm.260039	RIKEN cDNA G430022H21 gene	-7.865890362	-1.107171437
Cds2	AK017654	Mm.284503	CDP-diacylglycerol synthase (phosphatidate cytidylyltransferase) 2	-5.51879424	-1.110487258
Anapc1	AK090134	Mm.277408	Anaphase promoting complex subunit 1	-5.776869694	-1.123397629
Col23a1	AK162470	Mm.154093|Mm.392367Mm.154093|Mm.392367Mm.154093|Mm.392367	12 days embryo embryonic body between diaphragm region and neck cDNA, RIKEN full-length enriched library, clone:9430076L03	-5.702079349	-1.125002584
Bcl7a	NM_029850	Mm.151960	B-cell CLL/lymphoma 7A	-5.674050909	-1.133591351
Whdc1	NM_001004185	Mm.181641|Mm.402057	WAS protein homology region 2 domain containing 1 (Whdc1)	-7.439876056	-1.138443738
Hsf1	NM_008296	Mm.347444	Heat shock factor 1	-5.700989561	-1.167321913
Trafd1	NM_172275	Mm.20488	TRAF type zinc finger domain containing 1	-5.626505335	-1.170384279
Tomm34	NM_025996	Mm.23173|Mm.392100Mm.23173|Mm.392100	translocase of outer mitochondrial membrane 34 (Tomm34)	-7.075747441	-1.210849947
Flt3l	NM_013520	Mm.1658	FMS-like tyrosine kinase 3 ligand	-5.911218583	-1.257500352
9630025I21Rik	AK079330	Mm.315879	RIKEN cDNA 9630025I21 gene	-6.172747741	-1.283006719
AK080586	AK080586	-	10 days neonate cortex cDNA, RIKEN full-length enriched library, clone:A830006J06	-5.657498988	-1.432107422
Tsc22d4	AK006262	Mm.286399	TSC22 domain family 4	-10.27513113	-1.477844124
Unc13b	AK122422	Mm.128892	Unc-13 homolog B (C. elegans)	-5.565361041	-1.479156928
1700054O13Rik	NM_026096	Mm.46146	RIKEN cDNA 1700054O13 gene	-6.347194808	-1.726384007
Bdkrb1	NM_007539	Mm.377078	Bradykinin receptor, beta 1	-6.723252328	-1.963240346
Grm7	NM_177328	Mm.240881	Glutamate receptor, metabotropic 7	-6.590846928	-2.230633053
